# Supplementary material for: 2-Amino­ethanaminium iodide
Source: Acta Crystallogr Sect E Struct Rep Online. 2012 May 16;68(Pt 6):o1731. doi: 10.1107/S160053681202065X (PMC3379320; doi:10.1107/S160053681202065X)
Supplement: Supplementary file 1 [file e-68-o1731-sup1.cif]

##############################################################################
#                                                                            #
# This CIF contains the data in a paper accepted for publication in          #
# Acta Crystallographica Section E. It conforms to the requirements of       #
# Notes for Authors for Acta Crystallographica Section E, and has been       #
# peer reviewed under the auspices of the IUCr Commission on Journals.       #
#                                                                            #
# Full details of the Crystallographic Information File format               #
# are given in the paper "The Crystallographic Information File (CIF):       #
# a New Standard Archive File for Crystallography" by S. R. Hall, F. H.      #
# Allen and I. D. Brown [Acta Cryst. (1991), A47, 655-685].                  #
#                                                                            #
# The current version of the core CIF dictionary is obtainable from          #
# ftp://ftp.iucr.org/pub/cif_core.dic.                                       #
#                                                                            #
# Software is freely available for graphical display of the structure(s)     #
# in this CIF. For information consult the CIF software page                 #
# http://www.iucr.org/resources/cif/software.                                #
#                                                                            #
# This file may be used for bona fide research purposes within the           #
# scientific community so long as proper attribution is given to the journal # 
# article from which it was obtained.                                        #
#                                                                            #
##############################################################################
data_global
_audit_creation_method     ?
_journal_data_validation_number     ?
_journal_date_recd_electronic     2012-04-24
_journal_date_accepted     2012-05-07
_journal_name_full     'Acta Crystallographica, Section E'
_journal_year     2012
_journal_volume     68
_journal_issue      6
_journal_page_first     o1731
_journal_page_last     o1731
_journal_paper_category     QO
_journal_paper_doi     10.1107/S160053681202065X
_journal_coeditor_code     BR2201
_publ_contact_author_name     'Maurice Okoth'
_publ_contact_author_address
;
Department of Chemistry and Biochemistry
Chepkoilel University College
P.O. Box 1125-30100
Eldoret, Kenya.
;
_publ_contact_author_email     'okothmdo@mu.ac.ke'
_publ_contact_author_fax     ?
_publ_contact_author_phone     '+254 721 255999'
_publ_section_title
;
2-Aminoethanaminium iodide
;
loop_
    _publ_author_name
    _publ_author_address
    'Alan R. Kennedy'
;
Department of Pure & Applied Chemistry,
WestCHEM,
University of Strathclyde
295 Cathedral Street
Glasgow G1 1XL, Scotland
;
    'Maurice O. Okoth'
;
Department of Chemistry and Biochemistry
Chepkoilel University College
PO Box 1125-30100
Eldoret, Kenya
;
data_I
_audit_creation_method     SHELXL-97
_chemical_name_systematic
;
2-Aminoethanaminium iodide
;
_chemical_name_common     ?
_chemical_formula_moiety     'C2 H9 N2 +, I -'
_chemical_formula_sum     'C2 H9 I N2'
_chemical_formula_iupac     'C2 H9 N2 +, I -'
_chemical_formula_weight     188.01
_chemical_melting_point     ?
_symmetry_cell_setting     orthorhombic
_symmetry_space_group_name_H-M     'P b c a'
_symmetry_space_group_name_Hall     '-P 2ac 2ab'
loop_
    _symmetry_equiv_pos_as_xyz
    'x, y, z'
    '-x+1/2, y+1/2, z'
    'x, -y+1/2, z+1/2'
    '-x+1/2, -y, z+1/2'
    '-x, -y, -z'
    'x-1/2, -y-1/2, -z'
    '-x, y-1/2, -z-1/2'
    'x-1/2, y, -z-1/2'
_cell_length_a     8.1380(2)
_cell_length_b     8.6259(2)
_cell_length_c     16.7854(6)
_cell_angle_alpha     90.00
_cell_angle_beta     90.00
_cell_angle_gamma     90.00
_cell_volume     1178.29(6)
_cell_formula_units_Z     8
_cell_measurement_reflns_used     7738
_cell_measurement_theta_min     3.3750
_cell_measurement_theta_max     30.4087
_cell_measurement_temperature     123(2)
_exptl_crystal_description     'cut needle'
_exptl_crystal_colour     colourless
_exptl_crystal_size_max     0.28
_exptl_crystal_size_mid     0.08
_exptl_crystal_size_min     0.04
_exptl_crystal_density_diffrn     2.120
_exptl_crystal_density_meas     ?
_exptl_crystal_density_method     'not measured'
_exptl_crystal_F_000     704
_exptl_absorpt_coefficient_mu     5.294
_exptl_absorpt_correction_type     multi-scan
_exptl_absorpt_process_details
;
(CrysAlis PRO; Oxford Diffraction, 2010)
;
_exptl_absorpt_correction_T_min     0.405
_exptl_absorpt_correction_T_max     0.805
_exptl_special_details
;
Absorption correction: CrysAlis PRO (Oxford Diffraction, 2010).
Empirical absorption correction using spherical harmonics,
implemented in SCALE3 ABSPACK scaling algorithm.
;
_diffrn_ambient_temperature     123(2)
_diffrn_radiation_type     MoK\a
_diffrn_radiation_wavelength     0.71073
_diffrn_radiation_source     'fine-focus sealed tube'
_diffrn_radiation_monochromator     graphite
_diffrn_measurement_device_type     'Oxford Diffraction Gemini S'
_diffrn_measurement_method     'omega scans'
_diffrn_detector_area_resol_mean     ?
_diffrn_reflns_number     13735
_diffrn_reflns_av_R_equivalents     0.0249
_diffrn_reflns_av_sigmaI/netI     0.0133
_diffrn_reflns_theta_min     3.49
_diffrn_reflns_theta_max     30.46
_diffrn_reflns_theta_full     27.50
_diffrn_measured_fraction_theta_max     0.937
_diffrn_measured_fraction_theta_full     0.999
_diffrn_reflns_limit_h_min     -11
_diffrn_reflns_limit_h_max     11
_diffrn_reflns_limit_k_min     -12
_diffrn_reflns_limit_k_max     12
_diffrn_reflns_limit_l_min     -23
_diffrn_reflns_limit_l_max     22
_diffrn_standards_number     0
_diffrn_standards_interval_count     0
_diffrn_standards_interval_time     0
_diffrn_standards_decay_%     0
_refine_special_details
;
Refinement of <i>F</i>^2^ against ALL reflections. The weighted <i>R</i>-factor
<i>wR</i> and goodness of fit <i>S</i> are based on <i>F</i>^2^, conventional
<i>R</i>-factors <i>R</i> are based on <i>F</i>, with <i>F</i> set to zero for
negative <i>F</i>^2^. The threshold expression of <i>F</i>^2^ >
2\s(<i>F</i>^2^) is used only for calculating <i>R</i>-factors(gt) <i>etc</i>.
and is not relevant to the choice of reflections for refinement.
<i>R</i>-factors based on <i>F</i>^2^ are statistically about twice as large
as those based on <i>F</i>, and <i>R</i>- factors based on ALL data will be
even larger.
;
_reflns_number_total     1675
_reflns_number_gt     1405
_reflns_threshold_expression     I>2\s(I)
_refine_ls_structure_factor_coef     Fsqd
_refine_ls_matrix_type     full
_refine_ls_R_factor_all     0.0218
_refine_ls_R_factor_gt     0.0161
_refine_ls_wR_factor_gt     0.0342
_refine_ls_wR_factor_ref     0.0353
_refine_ls_goodness_of_fit_ref     1.077
_refine_ls_restrained_S_all     1.077
_refine_ls_number_reflns     1675
_refine_ls_number_parameters     83
_refine_ls_number_restraints     0
_refine_ls_hydrogen_treatment     refall
_refine_ls_weighting_scheme     calc
_refine_ls_weighting_details
         'calc w=1/[\s^2^(Fo^2^)+(0.0188P)^2^+0.0175P] where P=(Fo^2^+2Fc^2^)/3'
_atom_sites_solution_hydrogens     difmap
_atom_sites_solution_primary     direct
_atom_sites_solution_secondary     difmap
_refine_ls_shift/su_max     0.003
_refine_ls_shift/su_mean     0.000
_refine_diff_density_max     0.584
_refine_diff_density_min     -0.387
_refine_ls_extinction_method     'SHELXL97 (Sheldrick, 2008)'
_refine_ls_extinction_coef     0.00618(17)
_refine_ls_extinction_expression
                                  'Fc^*^=kFc[1+0.001xFc^2^\l^3^/sin(2\q)]^-1/4^'
loop_
    _atom_type_symbol
    _atom_type_description
    _atom_type_scat_dispersion_real
    _atom_type_scat_dispersion_imag
    _atom_type_scat_source
    'I' 'I' -0.4742 1.8119
                         'International Tables Vol C Tables 4.2.6.8 and 6.1.1.4'
    'N' 'N' 0.0061 0.0033
                         'International Tables Vol C Tables 4.2.6.8 and 6.1.1.4'
    'C' 'C' 0.0033 0.0016
                         'International Tables Vol C Tables 4.2.6.8 and 6.1.1.4'
    'H' 'H' 0.0000 0.0000
                         'International Tables Vol C Tables 4.2.6.8 and 6.1.1.4'
_computing_data_collection
;
CrysAlis PRO (Oxford Diffraction, 2010)
;
_computing_cell_refinement
;
CrysAlis PRO (Oxford Diffraction, 2010)
;
_computing_data_reduction
;
CrysAlis PRO (Oxford Diffraction, 2010)
;
_computing_structure_solution     'SIR92 (Burla <i>et al.</i>, 2005)'
_computing_structure_refinement     'SHELXL97 (Sheldrick, 2008)'
_computing_molecular_graphics
;
ORTEP-3 (Farrugia, 1997) and X-SEED (Barbour, 2001)
;
_computing_publication_material     'SHELXL97 (Sheldrick, 2008)'
loop_
    _atom_site_type_symbol
    _atom_site_label
    _atom_site_fract_x
    _atom_site_fract_y
    _atom_site_fract_z
    _atom_site_U_iso_or_equiv
    _atom_site_adp_type
    _atom_site_calc_flag
    _atom_site_refinement_flags
    _atom_site_occupancy
    _atom_site_symmetry_multiplicity
    _atom_site_disorder_assembly
    _atom_site_disorder_group
    I I1 0.153737(12) 0.243717(9) 0.639779(7) 0.01478(5) Uani d . 1 1 . .
    N N1 0.57239(17) 0.09977(16) 0.66467(10) 0.0152(3) Uani d . 1 1 . .
    N N2 0.91366(18) -0.12957(16) 0.57234(10) 0.0166(3) Uani d . 1 1 . .
    C C1 0.72638(19) 0.00806(18) 0.65975(11) 0.0156(3) Uani d . 1 1 . .
    C C2 0.7645(2) -0.03399(18) 0.57391(10) 0.0164(3) Uani d . 1 1 . .
    H H1 0.720(2) -0.083(2) 0.6923(11) 0.022(5) Uiso d . 1 1 . .
    H H2 0.812(2) 0.073(2) 0.6768(12) 0.025(5) Uiso d . 1 1 . .
    H H3 0.677(2) -0.0965(19) 0.5534(11) 0.020(5) Uiso d . 1 1 . .
    H H4 0.771(2) 0.0590(19) 0.5396(11) 0.018(4) Uiso d . 1 1 . .
    H H1N 0.573(3) 0.206(3) 0.6334(13) 0.030(5) Uiso d . 1 1 . .
    H H2N 0.487(2) 0.042(2) 0.6523(12) 0.027(5) Uiso d . 1 1 . .
    H H3N 0.561(2) 0.131(2) 0.7119(12) 0.028(6) Uiso d . 1 1 . .
    H H4N 0.932(2) -0.161(2) 0.5259(13) 0.029(5) Uiso d . 1 1 . .
    H H5N 0.998(2) -0.073(2) 0.5848(13) 0.029(6) Uiso d . 1 1 . .
loop_
    _atom_site_aniso_label
    _atom_site_aniso_U_11
    _atom_site_aniso_U_22
    _atom_site_aniso_U_33
    _atom_site_aniso_U_12
    _atom_site_aniso_U_13
    _atom_site_aniso_U_23
    I1 0.01452(7) 0.01487(7) 0.01494(8) 0.00109(3) -0.00020(4) -0.00022(4)
    N1 0.0146(7) 0.0161(7) 0.0150(8) -0.0014(5) 0.0018(6) -0.0016(5)
    N2 0.0151(7) 0.0194(7) 0.0152(8) 0.0000(5) 0.0019(6) -0.0009(6)
    C1 0.0140(8) 0.0188(8) 0.0141(8) -0.0001(6) -0.0006(6) 0.0007(6)
    C2 0.0164(8) 0.0191(7) 0.0136(8) 0.0010(6) 0.0007(7) 0.0010(6)
_geom_special_details
;
All s.u.'s (except the s.u. in the dihedral angle between two l.s. planes) are
estimated using the full covariance matrix. The cell s.u.'s are taken into
account individually in the estimation of s.u.'s in distances, angles and
torsion angles; correlations between s.u.'s in cell parameters are only used
when they are defined by crystal symmetry. An approximate (isotropic)
treatment of cell s.u.'s is used for estimating s.u.'s involving l.s. planes.
;
loop_
    _geom_bond_atom_site_label_1
    _geom_bond_atom_site_label_2
    _geom_bond_site_symmetry_2
    _geom_bond_distance
    _geom_bond_publ_flag
    N1 C1 . 1.484(2) ?
    N1 H1N . 1.06(2) ?
    N1 H2N . 0.882(19) ?
    N1 H3N . 0.84(2) ?
    N2 C2 . 1.467(2) ?
    N2 H4N . 0.84(2) ?
    N2 H5N . 0.866(19) ?
    C1 C2 . 1.518(2) ?
    C1 H1 . 0.959(18) ?
    C1 H2 . 0.937(19) ?
    C2 H3 . 0.959(17) ?
    C2 H4 . 0.989(18) ?
loop_
    _geom_angle_atom_site_label_1
    _geom_angle_atom_site_label_2
    _geom_angle_atom_site_label_3
    _geom_angle_site_symmetry_1
    _geom_angle_site_symmetry_3
    _geom_angle
    _geom_angle_publ_flag
    C1 N1 H1N . . 115.5(12) ?
    C1 N1 H2N . . 110.4(12) ?
    H1N N1 H2N . . 112.4(17) ?
    C1 N1 H3N . . 108.5(13) ?
    H1N N1 H3N . . 100.7(16) ?
    H2N N1 H3N . . 108.6(17) ?
    C2 N2 H4N . . 110.2(13) ?
    C2 N2 H5N . . 109.6(12) ?
    H4N N2 H5N . . 105.2(18) ?
    N1 C1 C2 . . 110.67(14) ?
    N1 C1 H1 . . 111.2(11) ?
    C2 C1 H1 . . 110.8(11) ?
    N1 C1 H2 . . 107.0(11) ?
    C2 C1 H2 . . 106.3(13) ?
    H1 C1 H2 . . 110.7(18) ?
    N2 C2 C1 . . 108.70(14) ?
    N2 C2 H3 . . 107.1(10) ?
    C1 C2 H3 . . 108.8(11) ?
    N2 C2 H4 . . 113.8(10) ?
    C1 C2 H4 . . 111.7(11) ?
    H3 C2 H4 . . 106.6(15) ?
loop_
    _geom_torsion_atom_site_label_1
    _geom_torsion_atom_site_label_2
    _geom_torsion_atom_site_label_3
    _geom_torsion_atom_site_label_4
    _geom_torsion_site_symmetry_1
    _geom_torsion_site_symmetry_2
    _geom_torsion_site_symmetry_3
    _geom_torsion_site_symmetry_4
    _geom_torsion
    _geom_torsion_publ_flag
    N1 C1 C2 N2 . . . . -177.75(12) ?
loop_
    _geom_hbond_atom_site_label_D
    _geom_hbond_atom_site_label_H
    _geom_hbond_atom_site_label_A
    _geom_hbond_site_symmetry_A
    _geom_hbond_distance_DH
    _geom_hbond_distance_HA
    _geom_hbond_distance_DA
    _geom_hbond_angle_DHA
    N1 H1N N2 2_655 1.06(2) 1.75(2) 2.805(2) 173.0(19)
    N1 H2N I1 . 0.882(19) 3.231(18) 3.6502(14) 111.6(13)
    N1 H2N I1 2_545 0.882(19) 2.820(19) 3.6047(14) 148.9(15)
    N1 H3N I1 8_657 0.84(2) 2.78(2) 3.5713(16) 157.9(16)
    N2 H4N I1 5_656 0.84(2) 2.96(2) 3.7346(16) 155.5(16)
    N2 H5N I1 1_655 0.866(19) 3.152(19) 3.9328(15) 151.2(14)
_iucr_refine_instructions_details
;
TITL
CELL  0.71073   8.1380   8.6259  16.7854   90.000   90.000   90.000
ZERR     8.00   0.0002   0.0002   0.0006    0.000    0.000    0.000
LATT   1
SYMM  1/2 - X, 1/2 + Y,   Z
SYMM    X, 1/2 - Y, 1/2 + Z
SYMM  1/2 - X, - Y, 1/2 + Z
SFAC  I    N    C    H
UNIT  8    16   16   72
MERG   2
eqiv $1 -x+1.5, y+0.5, z
eqiv $2 -x+0.5, y-0.5, z
eqiv $3 x+0.5, y, -z+1.5
eqiv $4 -x+1, -y, -z+1
eqiv $5 x+1, y, z
htab n1 n2_$1
htab n1 i1
htab n1 i1_$2
htab n1 i1_$3
htab n2 i1_$4
htab n2 i1_$5
FMAP   2
PLAN   20
ACTA    55.00
BOND   $H
CONF
L.S.  30
TEMP  -150.00
WGHT    0.018800    0.017500
EXTI    0.006178
FVAR       3.15949
I1    1    0.153737    0.243717    0.639779    11.00000    0.01452    0.01487 =
         0.01494   -0.00022   -0.00020    0.00109
N1    2    0.572393    0.099768    0.664668    11.00000    0.01462    0.01612 =
         0.01495   -0.00164    0.00178   -0.00142
N2    2    0.913664   -0.129570    0.572335    11.00000    0.01509    0.01936 =
         0.01521   -0.00087    0.00191   -0.00005
C1    3    0.726377    0.008058    0.659747    11.00000    0.01397    0.01876 =
         0.01406    0.00072   -0.00057   -0.00015
C2    3    0.764536   -0.033987    0.573910    11.00000    0.01636    0.01913 =
         0.01360    0.00096    0.00065    0.00100
H1    4    0.720304   -0.083167    0.692288    11.00000    0.02241
H2    4    0.811875    0.072807    0.676790    11.00000    0.02462
H3    4    0.676706   -0.096504    0.553402    11.00000    0.01971
H4    4    0.770741    0.059042    0.539598    11.00000    0.01811
H1N   4    0.573004    0.206163    0.633425    11.00000    0.02999
H2N   4    0.486982    0.041503    0.652311    11.00000    0.02712
H3N   4    0.561113    0.131327    0.711861    11.00000    0.02775
H4N   4    0.932149   -0.160730    0.525939    11.00000    0.02869
H5N   4    0.997939   -0.073234    0.584833    11.00000    0.02925
HKLF    4
REM
REM R1 =  0.0161 for   1405 Fo > 4sig(Fo)  and  0.0218 for all   1675 data
REM     83 parameters refined using      0 restraints
END
WGHT      0.0188      0.0175
REM Highest difference peak  0.584,  deepest hole -0.387,  1-sigma level  0.092
Q1    1   0.1448  0.1387  0.6416  11.00000  0.05    0.58
Q2    1   0.1627  0.3596  0.6370  11.00000  0.05    0.43
Q3    1   0.2153  0.3031  0.6659  11.00000  0.05    0.35
Q4    1   0.1515  0.2691  0.5712  11.00000  0.05    0.35
Q5    1   0.1482  0.3275  0.6896  11.00000  0.05    0.33
Q6    1   0.1538  0.1984  0.5918  11.00000  0.05    0.32
Q7    1   0.7419 -0.0064  0.6180  11.00000  0.05    0.30
Q8    1   0.1716  0.1437  0.5882  11.00000  0.05    0.30
Q9    1   0.8431 -0.0745  0.5604  11.00000  0.05    0.29
Q10   1   0.6644  0.2178  0.7402  11.00000  0.05    0.27
Q11   1   0.9288 -0.1402  0.5503  11.00000  0.05    0.27
Q12   1   0.6591 -0.1354  0.4775  11.00000  0.05    0.27
Q13   1   0.1568  0.2054  0.7096  11.00000  0.05    0.26
Q14   1   0.1469  0.1074  0.6904  11.00000  0.05    0.25
Q15   1   0.6471 -0.0172  0.5231  11.00000  0.05    0.25
Q16   1   0.2810  0.1079  0.6965  11.00000  0.05    0.24
Q17   1   0.6558  0.0595  0.6609  11.00000  0.05    0.23
Q18   1   0.5578  0.0387  0.5405  11.00000  0.05    0.23
Q19   1   0.4316 -0.0313  0.5798  11.00000  0.05    0.23
Q20   1   0.7003 -0.0330  0.7975  11.00000  0.05    0.23
;
