# Supplementary material for: 2-Amino­ethanaminium iodide
Source: Acta Crystallogr Sect E Struct Rep Online. 2012 May 16;68(Pt 6):o1731. doi: 10.1107/S160053681202065X (PMC3379320; doi:10.1107/S160053681202065X)
Supplement: Supplementary file 2 [file e-68-o1731-Isup2.hkl]

#
# h,k,l, Fc-squared, Fo-squared, sigma(Fo-squared) and status flag
#
data_I
_shelx_title ' '
_shelx_refln_list_code          4
_shelx_F_calc_maximum      420.86
_exptl_crystal_F_000       704.00
_reflns_d_resolution_high  0.7011
 
loop_
 _symmetry_equiv_pos_as_xyz
 'x, y, z'
 '-x+1/2, y+1/2, z'
 'x, -y+1/2, z+1/2'
 '-x+1/2, -y, z+1/2'
 '-x, -y, -z'
 'x-1/2, -y-1/2, -z'
 '-x, y-1/2, -z-1/2'
 'x-1/2, y, -z-1/2'
 
_cell_length_a     8.1380
_cell_length_b     8.6259
_cell_length_c    16.7854
_cell_angle_alpha  90.000
_cell_angle_beta   90.000
_cell_angle_gamma  90.000
 
_shelx_F_squared_multiplier     1.000
 
loop_
 _refln_index_h
 _refln_index_k
 _refln_index_l
 _refln_F_squared_calc
 _refln_F_squared_meas
 _refln_F_squared_sigma
 _refln_observed_status
   2   0   0    22289.02    23865.44     95.83 o
   4   0   0    37636.63    38271.55    204.74 o
   6   0   0    20955.79    20616.04    170.27 o
   8   0   0      280.71      252.13     39.56 o
  10   0   0    14903.11    15952.67    210.83 o
   2   1   0   155148.11   164993.61   1327.55 o
   4   1   0    21835.13    21151.43    131.91 o
   6   1   0     9992.00     9902.42     61.87 o
   8   1   0    23731.20    24685.50    213.49 o
  10   1   0     1384.54     1425.02     51.57 o
   0   2   0    75527.84    64780.76   1442.67 o
   2   2   0     3976.76     3863.86     20.55 o
   4   2   0    60659.29    62489.26    264.92 o
   6   2   0    44540.84    45183.51    274.50 o
   8   2   0      149.60      191.89     24.44 o
  10   2   0    12655.33    12597.02    133.02 o
   2   3   0    62945.99    61989.65    393.06 o
   4   3   0    42503.18    43601.69    126.64 o
   6   3   0    10671.36    10491.20     69.89 o
   8   3   0    29364.73    29836.78    234.65 o
  10   3   0      402.08      415.10     36.72 o
   0   4   0    73912.52    66975.29   1037.11 o
   2   4   0    24168.67    24232.09    109.29 o
   4   4   0    20082.27    19518.16     83.33 o
   6   4   0    32454.00    32798.89    120.74 o
   8   4   0     1403.19     1486.30     44.28 o
  10   4   0    12957.76    13423.49    187.44 o
   2   5   0    46816.83    44867.26    280.92 o
   4   5   0    25571.46    25682.68     72.76 o
   6   5   0     5803.38     5912.69     66.95 o
   8   5   0    18435.13    19144.35    263.60 o
   0   6   0    52126.18    47608.20    322.56 o
   2   6   0     3345.67     3220.56     33.45 o
   4   6   0    24366.23    24427.34    108.39 o
   6   6   0    20482.45    21021.15    190.44 o
   8   6   0       25.88       42.82     32.57 o
   2   7   0    36838.88    36287.84    253.39 o
   4   7   0     8114.21     8303.44     99.75 o
   6   7   0     4736.28     4686.57     88.02 o
   8   7   0    12366.28    12298.81    189.45 o
   0   8   0    37223.66    35048.96    261.26 o
   2   8   0     3382.20     3397.07     55.93 o
   4   8   0    12508.16    12563.43    179.58 o
   6   8   0     9359.88     9611.92    199.74 o
   8   8   0       66.72       86.71     42.71 o
   2   9   0    19054.61    18354.41    849.13 o
   4   9   0     8044.40     7676.26    166.76 o
   6   9   0     2127.01     2185.88    240.11 o
   0  10   0    13351.09    12859.87    286.60 o
   2  10   0     2014.20     1999.36     65.93 o
   4  10   0     6711.62     6869.59    170.86 o
   2  11   0     7595.34     7287.05    132.34 o
   1   1   1      233.87      260.91      4.39 o
   2   1   1      921.69      918.95      7.64 o
   3   1   1      100.99      104.65      5.43 o
   4   1   1        2.18        9.33      5.13 o
   5   1   1       29.14       35.30      6.16 o
   6   1   1       63.81       66.38      7.61 o
   7   1   1        6.58       41.04     16.62 o
   8   1   1        2.08       25.32     17.46 o
   9   1   1        5.34        9.73     19.67 o
  10   1   1        0.05       -3.76     20.27 o
  11   1   1        0.86      -26.96     37.09 o
   0   2   1     1807.02     1746.08     13.96 o
   1   2   1     1496.14     1522.93      7.62 o
   2   2   1      178.76      180.09      4.59 o
   3   2   1      165.05      174.25      5.95 o
   4   2   1      233.08      238.09      8.79 o
   5   2   1       73.23       89.23     10.16 o
   6   2   1       44.08       64.82     13.88 o
   7   2   1       34.15       35.76     13.69 o
   8   2   1       32.21       37.62     15.86 o
   9   2   1        7.45       22.57     19.04 o
  10   2   1      103.91      142.13     24.11 o
  11   2   1       19.74       23.99     35.66 o
   1   3   1     1049.20     1061.78      8.56 o
   2   3   1      562.20      564.94      6.21 o
   3   3   1      441.49      454.09      8.27 o
   4   3   1       47.94       52.00      7.44 o
   5   3   1       83.34       84.09      6.80 o
   6   3   1      161.24      166.90     11.88 o
   7   3   1       58.66       56.80     13.97 o
   8   3   1      458.20      477.46     23.59 o
   9   3   1       21.26       36.52     18.91 o
  10   3   1       27.12       -1.11     21.29 o
  11   3   1        0.47      -37.21     48.00 o
   0   4   1      596.85      579.03      9.21 o
   1   4   1      340.43      349.70      5.92 o
   2   4   1      523.27      524.73      9.48 o
   3   4   1      619.44      623.16      7.67 o
   4   4   1      297.07      285.81      7.65 o
   5   4   1      539.22      555.49     11.17 o
   6   4   1      574.21      583.98     15.34 o
   7   4   1       91.28       97.45     13.02 o
   8   4   1      117.22      103.26     16.24 o
   9   4   1       12.51       19.52     21.88 o
  10   4   1      217.91      238.81     28.53 o
   1   5   1      303.70      303.65      5.75 o
   2   5   1      873.13      842.60     15.19 o
   3   5   1      708.70      705.16     11.72 o
   4   5   1     1261.14     1254.56     12.54 o
   5   5   1        2.01        6.05      5.43 o
   6   5   1      208.12      202.66     12.33 o
   7   5   1      366.58      371.95     22.36 o
   8   5   1      289.35      331.53     24.34 o
   9   5   1      221.59      212.82     27.62 o
   0   6   1     1621.96     1535.07     20.19 o
   1   6   1      893.35      883.95     10.37 o
   2   6   1      168.12      173.59      8.76 o
   3   6   1       64.60       72.12     10.24 o
   4   6   1     1009.18     1029.23     17.02 o
   5   6   1      491.47      508.70     15.65 o
   6   6   1      750.46      809.21     25.71 o
   7   6   1       66.15       57.77     20.85 o
   8   6   1       45.18       40.92     22.18 o
   9   6   1      458.34      435.76     34.77 o
   1   7   1       96.06      101.86      9.21 o
   2   7   1     1965.09     1952.71     23.61 o
   3   7   1     1092.68     1106.93     19.57 o
   4   7   1      135.42      141.81     12.71 o
   5   7   1      175.83      167.71     16.90 o
   6   7   1      470.45      472.83     27.13 o
   7   7   1      633.26      684.92     33.95 o
   8   7   1      619.39      645.72     36.67 o
   0   8   1     3020.16     3042.29     68.52 o
   1   8   1      342.89      358.60     24.02 o
   2   8   1       64.78       67.72     15.73 o
   3   8   1       48.04       53.56     11.13 o
   4   8   1     1001.92      980.86     22.80 o
   5   8   1     1483.98     1525.79     38.19 o
   6   8   1      301.64      287.00     26.79 o
   7   8   1      192.44      179.17     27.45 o
   8   8   1        3.39       10.04     30.28 o
   1   9   1      334.57      329.95     25.68 o
   2   9   1     1982.07     1957.04     40.36 o
   3   9   1      856.23      832.19     27.99 o
   4   9   1      461.98      446.96     34.32 o
   5   9   1       10.93       24.90     29.11 o
   6   9   1       96.17      109.25     35.99 o
   7   9   1      689.90      698.05    101.82 o
   0  10   1     1376.79     1389.22     60.80 o
   1  10   1     1162.08     1191.20     40.61 o
   2  10   1      194.30      200.03     25.24 o
   3  10   1      136.95      136.71     28.03 o
   4  10   1      654.23      700.12     68.58 o
   5  10   1      478.38      542.54     56.29 o
   1  11   1      687.98      680.41     50.49 o
   2  11   1      685.55      639.12     42.08 o
   1  12   1      597.02      567.71     74.93 o
   1   0   2    34176.20    37378.52    118.99 o
   2   0   2      254.48      384.18     32.04 o
   3   0   2     3875.17     4053.74     29.43 o
   4   0   2     1453.97     1437.10     24.83 o
   5   0   2    87970.02    90102.45    568.09 o
   6   0   2     1808.11     1780.53     28.92 o
   7   0   2    11624.21    11577.11     90.89 o
   8   0   2        2.12        8.41     25.00 o
   9   0   2    10823.19    10402.56    111.85 o
  10   0   2      564.00      493.79     39.02 o
   1   1   2    24243.13    25603.88    114.16 o
   2   1   2     2850.74     2841.89     14.14 o
   3   1   2    97811.86   103818.88    490.13 o
   4   1   2     1367.45     1358.95     18.67 o
   5   1   2     2308.47     2422.59     29.58 o
   6   1   2      295.00      293.15     14.05 o
   7   1   2    33777.74    33899.38    115.46 o
   8   1   2     1201.58     1202.39     28.33 o
   9   1   2    10853.29    10872.14     89.67 o
  10   1   2       28.07       30.57     20.83 o
  11   1   2     1676.12     1684.50     67.10 o
   0   2   2     3983.63     4131.38     20.69 o
   1   2   2   123666.42   120642.60   2151.65 o
   2   2   2      974.65     1005.05      7.59 o
   3   2   2     1217.61     1180.89     12.36 o
   4   2   2     1061.49     1042.84     13.66 o
   5   2   2    45762.02    46207.47    202.30 o
   6   2   2     1235.41     1239.57     22.02 o
   7   2   2     5384.35     5380.77     66.56 o
   8   2   2       66.74       68.98     15.89 o
   9   2   2     9181.00     9328.77     76.92 o
  10   2   2      567.93      559.60     29.16 o
  11   2   2     9514.32     9505.65    139.03 o
   1   3   2    50827.34    50402.63    281.31 o
   2   3   2     2710.87     2735.83     16.55 o
   3   3   2    66983.79    66609.52    327.43 o
   4   3   2     1278.49     1309.91     15.32 o
   5   3   2      148.00      188.10     14.88 o
   6   3   2      379.22      381.08     13.43 o
   7   3   2    18966.20    19147.87     93.45 o
   8   3   2      637.10      590.54     22.88 o
   9   3   2     9602.93     9935.63    136.73 o
  10   3   2        4.02       18.23     20.70 o
  11   3   2     1093.34     1081.35     98.59 o
   0   4   2     3721.39     3718.53     29.58 o
   1   4   2    50669.73    48817.51    399.29 o
   2   4   2      266.03      269.99      5.35 o
   3   4   2    13620.63    14046.92     71.50 o
   4   4   2     1469.45     1473.57     14.48 o
   5   4   2    43194.86    43609.97    159.00 o
   6   4   2      847.52      855.01     16.61 o
   7   4   2     6370.34     6554.36     46.80 o
   8   4   2       13.25       32.38     15.69 o
   9   4   2     4465.67     4432.06     54.41 o
  10   4   2      216.71      230.20     30.63 o
   1   5   2    22815.22    22372.88    113.00 o
   2   5   2     2542.50     2442.15     26.05 o
   3   5   2    48481.71    47365.26    300.77 o
   4   5   2      307.30      309.10      8.03 o
   5   5   2       89.28      131.33     10.65 o
   6   5   2      318.78      315.04     13.72 o
   7   5   2    17818.97    17353.04    192.37 o
   8   5   2      488.19      456.73     28.06 o
   9   5   2     8395.62     8517.74    158.72 o
   0   6   2     2305.88     2220.60     23.81 o
   1   6   2    35752.62    34906.54    240.45 o
   2   6   2       41.19       57.79      6.01 o
   3   6   2      810.65      815.99     16.22 o
   4   6   2      960.03      957.14     16.15 o
   5   6   2    27971.56    27430.74    139.10 o
   6   6   2      444.15      440.82     20.69 o
   7   6   2     3404.13     3255.16     47.47 o
   8   6   2        1.04        8.95     24.04 o
   9   6   2     5851.64     6146.50    110.54 o
   1   7   2     9070.19     8955.37     51.34 o
   2   7   2     1243.27     1251.93     20.20 o
   3   7   2    31552.15    31222.66    191.95 o
   4   7   2      369.16      375.42     15.34 o
   5   7   2     1189.51     1088.71     25.19 o
   6   7   2       66.77       83.72     21.78 o
   7   7   2    12979.63    13296.32    168.76 o
   8   7   2      387.94      335.43     31.46 o
   0   8   2      992.81      994.41     57.55 o
   1   8   2    15423.84    14990.91    102.11 o
   2   8   2      283.40      292.34     19.20 o
   3   8   2      956.97      956.60     19.27 o
   4   8   2      173.83      200.90     16.75 o
   5   8   2    20020.77    20255.62    147.16 o
   6   8   2      453.12      421.00     29.06 o
   7   8   2     3267.51     3217.78     65.66 o
   8   8   2       17.02       11.01     31.14 o
   1   9   2     6133.03     6082.88     71.67 o
   2   9   2      293.57      317.33     24.30 o
   3   9   2    15311.88    15265.77    107.57 o
   4   9   2      443.95      481.84     29.50 o
   5   9   2      139.58      158.62     32.14 o
   6   9   2      105.26      156.53     37.02 o
   7   9   2     8068.84     8384.56    243.04 o
   0  10   2      138.48       81.20     41.60 o
   1  10   2    10970.62    10958.75    102.22 o
   2  10   2       35.95       35.29     20.46 o
   3  10   2      889.07      867.25     37.68 o
   4  10   2      308.33      346.06     44.12 o
   5  10   2     8707.55     9118.35    158.10 o
   1  11   2     4122.23     4104.22     69.60 o
   2  11   2      302.43      295.14     35.47 o
   1  12   2     5112.16     4833.19    167.59 o
   1   1   3     2260.17     2160.26     14.64 o
   2   1   3      472.25      467.18      7.87 o
   3   1   3      105.46      112.82      5.76 o
   4   1   3      204.03      200.86      7.70 o
   5   1   3        2.42       13.60      9.93 o
   6   1   3       54.39       49.35      9.29 o
   7   1   3      961.25      986.99     25.34 o
   8   1   3      248.64      246.58     20.58 o
   9   1   3       85.57       90.37     19.05 o
  10   1   3        1.29       -6.98     21.12 o
  11   1   3       11.68      -14.00     33.78 o
   0   2   3     2369.02     2365.24     20.37 o
   1   2   3      116.47      126.98      3.46 o
   2   2   3      233.18      239.18      5.58 o
   3   2   3     1058.28     1097.09     13.17 o
   4   2   3        1.44       12.14      5.44 o
   5   2   3     1188.69     1211.40     16.93 o
   6   2   3      602.84      607.82     18.39 o
   7   2   3       46.29       67.15     15.59 o
   8   2   3        8.06       24.68     16.50 o
   9   2   3      281.74      301.96     22.34 o
  10   2   3       65.88       83.40     22.79 o
  11   2   3        1.81       51.69     47.57 o
   1   3   3       24.79       36.76      4.30 o
   2   3   3        3.14       22.65      3.99 o
   3   3   3     1476.55     1483.99     15.14 o
   4   3   3      748.32      738.63     11.99 o
   5   3   3      389.94      389.26     12.65 o
   6   3   3        1.77       12.96      9.05 o
   7   3   3      195.00      243.88     17.33 o
   8   3   3      146.87      169.91     19.22 o
   9   3   3        3.82       28.33     19.26 o
  10   3   3       53.89       40.71     20.54 o
  11   3   3      192.52      122.73     63.33 o
   0   4   3     1231.37     1224.20     27.96 o
   1   4   3     1846.31     1840.85     18.61 o
   2   4   3      347.65      360.03      7.39 o
   3   4   3      251.50      255.50      6.76 o
   4   4   3       13.80       22.48      6.28 o
   5   4   3      504.71      518.32     12.12 o
   6   4   3       71.45       85.08     11.64 o
   7   4   3       45.15       49.88     13.56 o
   8   4   3       62.83       81.13     15.32 o
   9   4   3      104.29      135.51     21.20 o
  10   4   3      136.95      159.22     49.67 o
   1   5   3     1827.31     1862.23     18.88 o
   2   5   3      965.69      959.66     13.18 o
   3   5   3      779.80      781.51     10.76 o
   4   5   3        6.02       20.54      7.18 o
   5   5   3      303.78      295.15      9.61 o
   6   5   3      132.05      126.26     10.91 o
   7   5   3      460.56      489.36     21.36 o
   8   5   3       82.17      113.35     25.81 o
   9   5   3      623.65      683.05     34.66 o
  10   5   3       26.20       -5.54     69.04 o
   0   6   3     1086.37     1019.63     24.32 o
   1   6   3     1502.43     1480.36     14.50 o
   2   6   3      117.44      122.46      6.86 o
   3   6   3      849.77      863.84     12.42 o
   4   6   3     1158.12     1148.53     18.07 o
   5   6   3     1100.45     1105.49     25.19 o
   6   6   3      143.29      145.86     18.09 o
   7   6   3      144.69      130.98     20.09 o
   8   6   3       21.31       16.01     23.03 o
   9   6   3      133.77      140.37     31.61 o
   1   7   3      770.75      732.50     17.91 o
   2   7   3     1205.40     1173.50     18.43 o
   3   7   3     2290.50     2278.23     30.79 o
   4   7   3       26.81       36.57     12.02 o
   5   7   3       67.53       55.07     14.83 o
   6   7   3      131.71      113.89     18.50 o
   7   7   3      601.76      644.39     31.38 o
   8   7   3       90.83       70.76     29.16 o
   0   8   3     1486.22     1402.99     65.59 o
   1   8   3     1551.80     1576.48     38.24 o
   2   8   3      238.46      225.11     16.02 o
   3   8   3        5.69        9.69     11.08 o
   4   8   3      142.68      153.93     17.06 o
   5   8   3     1709.29     1727.95     37.23 o
   6   8   3       58.94       48.99     22.62 o
   7   8   3       86.09       67.75     25.10 o
   8   8   3       51.48       57.31     32.28 o
   1   9   3      320.13      335.65     26.72 o
   2   9   3      434.11      468.05     26.98 o
   3   9   3     1605.03     1658.45     36.83 o
   4   9   3      335.33      373.13     27.45 o
   5   9   3        6.95       14.20     28.61 o
   6   9   3       65.85       61.68     35.87 o
   7   9   3     1633.24     1789.97    135.78 o
   0  10   3      130.68      124.07     35.21 o
   1  10   3      942.30      916.40     36.69 o
   2  10   3       28.53       20.23     22.03 o
   3  10   3      213.83      203.60     29.10 o
   4  10   3      324.88      314.06     31.22 o
   5  10   3     1656.29     1653.36    102.80 o
   1  11   3      854.24      865.14     35.01 o
   2  11   3      219.21      208.64     29.26 o
   3  11   3     1490.41     1473.18    103.74 o
   1  12   3     1426.72     1401.37    101.82 o
   0   0   4   177119.97   165717.66    716.27 o
   1   0   4    14368.34    14998.08     84.41 o
   2   0   4    12954.28    13013.28     81.21 o
   3   0   4      693.64      727.37     17.88 o
   4   0   4    33246.37    32926.32    111.76 o
   5   0   4     8011.63     7814.21     93.80 o
   6   0   4    25482.10    25064.92    214.56 o
   7   0   4      392.27      412.83     27.57 o
   8   0   4      305.03      364.44     31.47 o
   9   0   4     1318.03     1251.46     46.99 o
  10   0   4    12233.08    12566.39    136.33 o
   1   1   4     6410.91     6738.48     29.53 o
   2   1   4    93315.81    94590.38    688.63 o
   3   1   4    12459.49    12527.62     57.96 o
   4   1   4    25001.69    24868.25    128.76 o
   5   1   4       28.35       64.08     10.43 o
   6   1   4     8273.95     8049.89     47.54 o
   7   1   4     3458.18     3388.73     49.94 o
   8   1   4    21314.17    21438.50    133.80 o
   9   1   4     1059.70     1017.36     29.80 o
  10   1   4      860.70      836.86     31.51 o
  11   1   4      114.52       75.48     61.24 o
   0   2   4    79899.41    83677.13    375.39 o
   1   2   4    10390.36    10465.92     35.80 o
   2   2   4     7860.94     7763.12     43.31 o
   3   2   4     1392.65     1467.66     22.17 o
   4   2   4    39235.71    39481.48    190.69 o
   5   2   4     7098.98     6879.69     43.86 o
   6   2   4    32263.33    32519.62    163.48 o
   7   2   4     1080.28     1050.42     24.94 o
   8   2   4      238.27      248.06     18.96 o
   9   2   4      730.34      679.32     26.57 o
  10   2   4    10927.07    10761.55     97.79 o
  11   2   4     1056.24     1076.83     57.82 o
   1   3   4     4602.30     4604.49     38.55 o
   2   3   4    57010.53    55539.68    415.29 o
   3   3   4     7837.79     7610.34     30.80 o
   4   3   4    25882.08    25748.53    105.88 o
   5   3   4       42.36       59.02     11.47 o
   6   3   4     8201.09     7956.26     54.39 o
   7   3   4     2986.09     2900.70     34.51 o
   8   3   4    21333.34    21379.04    110.17 o
   9   3   4     1853.66     1756.64     36.88 o
  10   3   4      465.06      469.04     26.82 o
   0   4   4    69791.41    68637.39    328.27 o
   1   4   4     5680.86     5582.55     38.96 o
   2   4   4    11754.59    11848.70     73.68 o
   3   4   4      277.49      306.09     10.11 o
   4   4   4    20958.43    20346.77     84.21 o
   5   4   4     5055.88     4979.12     27.85 o
   6   4   4    23680.19    23563.34    116.13 o
   7   4   4     1045.07     1039.74     21.24 o
   8   4   4      578.68      632.07     21.50 o
   9   4   4     1239.30     1215.08     32.69 o
  10   4   4     9675.06     9737.56    255.39 o
   1   5   4     1442.03     1412.96     13.03 o
   2   5   4    42430.53    41275.20    298.48 o
   3   5   4     6431.23     6326.56     31.67 o
   4   5   4    17366.78    17453.61     93.86 o
   5   5   4      437.55      429.83     12.08 o
   6   5   4     4949.93     4965.98     40.19 o
   7   5   4     2700.93     2613.89     38.62 o
   8   5   4    14635.99    14596.83    187.33 o
   9   5   4      878.78      864.29     36.67 o
  10   5   4      363.66      274.41     77.36 o
   0   6   4    41143.18    39605.36    223.00 o
   1   6   4     4007.47     3961.43     43.11 o
   2   6   4     3034.49     2919.46     36.41 o
   3   6   4        0.97       46.02     11.40 o
   4   6   4    18716.44    18567.23    115.21 o
   5   6   4     4287.45     4225.50     38.66 o
   6   6   4    16152.79    16147.99    124.42 o
   7   6   4      526.85      554.50     24.22 o
   8   6   4       62.26       73.33     22.84 o
   9   6   4      984.63      885.13     42.97 o
   1   7   4     1183.66     1178.58     20.98 o
   2   7   4    27590.09    27106.91    218.11 o
   3   7   4     3859.30     3869.30     39.49 o
   4   7   4     8469.68     8469.60     57.67 o
   5   7   4       29.05       39.40     15.63 o
   6   7   4     3529.20     3509.39     46.30 o
   7   7   4     2052.57     2028.30     46.95 o
   8   7   4    10263.36    10570.44    108.22 o
   0   8   4    26885.42    26861.13    197.26 o
   1   8   4     2044.48     2060.37     42.60 o
   2   8   4     3196.64     3188.93     38.53 o
   3   8   4      730.98      729.05     20.76 o
   4   8   4     9404.65     9460.14     70.46 o
   5   8   4     2682.80     2621.10     39.66 o
   6   8   4     8856.38     8791.94     79.10 o
   7   8   4      304.86      279.92     29.41 o
   8   8   4       94.49      110.61     35.05 o
   1   9   4     1600.02     1564.86     37.52 o
   2   9   4    14225.57    14318.60    111.03 o
   3   9   4     2192.07     2165.78     41.00 o
   4   9   4     6489.04     6543.84     77.50 o
   5   9   4        8.34        5.03     24.84 o
   6   9   4     1919.18     1967.14     53.80 o
   7   9   4      462.39      424.99     93.00 o
   0  10   4    11039.35    10996.84    146.92 o
   1  10   4     2380.28     2295.64     51.39 o
   2  10   4     1500.01     1414.19     39.17 o
   3  10   4      112.55      127.52     26.37 o
   4  10   4     5657.43     5750.30     85.73 o
   5  10   4      574.32      514.08    107.62 o
   1  11   4      474.61      426.16     30.99 o
   2  11   4     6855.58     7046.61     82.89 o
   3  11   4     1060.95     1045.99     89.59 o
   1   1   5     1372.36     1352.74      8.78 o
   2   1   5     3094.30     3146.65     27.05 o
   3   1   5       23.05       36.34      6.56 o
   4   1   5       71.68       65.26      6.77 o
   5   1   5       12.29       15.13      7.78 o
   6   1   5      178.71      179.84     13.87 o
   7   1   5      206.34      231.66     18.72 o
   8   1   5      309.17      330.49     22.10 o
   9   1   5       21.71       16.19     19.63 o
  10   1   5        4.85       -6.43     20.22 o
   0   2   5    10896.30    10856.32     42.33 o
   1   2   5     1088.15     1117.19      9.29 o
   2   2   5      221.33      226.91      6.96 o
   3   2   5      619.17      604.31     11.86 o
   4   2   5      572.39      601.63     14.64 o
   5   2   5       74.36       88.64     13.19 o
   6   2   5      154.84      178.66     15.71 o
   7   2   5       30.07       28.31     13.65 o
   8   2   5       39.64       25.27     16.75 o
   9   2   5       25.41       12.90     19.50 o
  10   2   5       50.99       81.01     23.34 o
  11   2   5       54.20       28.77     47.97 o
   1   3   5      353.11      355.23      7.09 o
   2   3   5     1942.49     1898.21     12.88 o
   3   3   5       23.02       41.26      7.10 o
   4   3   5      156.62      178.53      7.60 o
   5   3   5      201.28      204.69     12.70 o
   6   3   5      537.49      516.44     17.58 o
   7   3   5       31.18       37.70     14.74 o
   8   3   5      452.98      461.07     23.06 o
   9   3   5       76.76       74.15     19.36 o
  10   3   5      272.33      222.27     25.20 o
   0   4   5      222.58      199.39     12.58 o
   1   4   5       13.68       26.88      5.89 o
   2   4   5       64.46       78.93      7.34 o
   3   4   5       42.85       51.90      5.20 o
   4   4   5     1213.81     1206.56     13.99 o
   5   4   5      349.42      347.22     13.43 o
   6   4   5     1012.99      993.72     19.48 o
   7   4   5       43.09       42.54     11.83 o
   8   4   5       27.83       29.09     14.36 o
   9   4   5       11.97        8.88     21.81 o
  10   4   5      170.94      197.54     78.04 o
   1   5   5       58.30       65.18      6.40 o
   2   5   5      810.93      776.04     13.36 o
   3   5   5      341.01      320.94     10.29 o
   4   5   5     2575.02     2513.93     23.90 o
   5   5   5      167.67      164.37     11.00 o
   6   5   5      133.16      125.45     12.52 o
   7   5   5      155.89      162.24     17.32 o
   8   5   5      528.21      474.70     28.54 o
   9   5   5        0.57        1.11     24.90 o
  10   5   5      206.84      248.05     82.14 o
   0   6   5     1789.53     1743.56     50.68 o
   1   6   5      239.76      254.21      7.98 o
   2   6   5     1223.02     1223.43     15.08 o
   3   6   5      330.76      327.23     14.15 o
   4   6   5      257.92      277.52     14.15 o
   5   6   5      140.52      163.89     14.70 o
   6   6   5     1213.32     1252.32     30.52 o
   7   6   5        6.19       16.63     17.58 o
   8   6   5      304.59      305.19     26.95 o
   9   6   5      224.91      198.04     38.72 o
   1   7   5       21.13       32.60     13.38 o
   2   7   5     1500.13     1481.00     21.83 o
   3   7   5      137.18      140.88     14.03 o
   4   7   5      560.61      586.71     19.58 o
   5   7   5        6.76       12.10     16.29 o
   6   7   5      592.31      605.68     24.90 o
   7   7   5      213.52      213.71     23.57 o
   8   7   5     1383.25     1505.41     52.61 o
   0   8   5     2350.02     2307.05     88.02 o
   1   8   5       44.56       44.25     19.09 o
   2   8   5        3.05        6.37     14.71 o
   3   8   5      205.92      207.16     18.13 o
   4   8   5     1968.13     1934.84     32.37 o
   5   8   5      271.13      258.84     22.48 o
   6   8   5     1028.29     1012.73     35.32 o
   7   8   5       71.67       81.51     24.71 o
   8   8   5        3.59       43.36     51.68 o
   1   9   5      227.90      254.85     23.60 o
   2   9   5     3024.25     3029.02     51.65 o
   3   9   5      206.05      208.97     22.75 o
   4   9   5      419.97      419.04     29.78 o
   5   9   5        7.62       12.67     25.82 o
   6   9   5      211.94      202.85     31.59 o
   7   9   5       26.87        1.51     79.76 o
   0  10   5     3662.15     3662.64     90.16 o
   1  10   5      401.96      376.65     27.37 o
   2  10   5      383.76      355.46     27.29 o
   3  10   5       13.92       18.13     25.90 o
   4  10   5      851.35      863.47     41.57 o
   1  11   5       84.94       89.40     24.80 o
   2  11   5     1570.02     1584.42     46.14 o
   3  11   5      184.31      214.37     63.55 o
   0   0   6    35548.34    36664.96    200.81 o
   1   0   6    63645.09    66221.40    477.90 o
   2   0   6     2961.04     2965.66     32.17 o
   3   0   6     3846.89     3969.12     46.98 o
   4   0   6     9506.50     9708.47     80.36 o
   5   0   6    36098.19    35481.44    192.36 o
   6   0   6     9449.96     9148.98     66.43 o
   7   0   6     4432.35     4441.08     73.75 o
   8   0   6        2.53       17.59     23.52 o
   9   0   6     5600.23     5349.37    100.86 o
  10   0   6     3911.86     3823.92     79.20 o
   1   1   6    26222.54    26450.23    127.42 o
   2   1   6    21643.92    21605.45    109.32 o
   3   1   6    52806.11    53510.43    262.18 o
   4   1   6     7438.49     7270.05     62.49 o
   5   1   6      289.42      344.94     14.75 o
   6   1   6     2231.18     2112.31     33.46 o
   7   1   6    17521.70    17143.65     81.18 o
   8   1   6     7408.35     7218.79     67.09 o
   9   1   6     7079.13     7065.90     65.65 o
  10   1   6      237.18      215.65     23.22 o
   0   2   6    21858.85    21989.81    135.96 o
   1   2   6    42178.68    42590.50    196.56 o
   2   2   6     3131.59     3190.57     16.80 o
   3   2   6     3519.83     3469.13     31.57 o
   4   2   6     9386.16     9228.32     64.12 o
   5   2   6    35918.39    35303.11    208.21 o
   6   2   6     9126.51     8642.76     73.32 o
   7   2   6     4816.48     4605.04     52.11 o
   8   2   6      247.39      232.02     19.68 o
   9   2   6     5297.52     5299.24     57.59 o
  10   2   6     3744.30     3746.18     55.29 o
  11   2   6     5754.50     5526.36    183.98 o
   1   3   6    17429.49    17435.97     96.12 o
   2   3   6    17262.55    17039.19     64.62 o
   3   3   6    44822.08    44266.36    301.04 o
   4   3   6     8481.04     8465.08     70.01 o
   5   3   6      759.85      789.78     22.39 o
   6   3   6     2474.23     2400.03     35.35 o
   7   3   6    16208.37    16115.61     79.46 o
   8   3   6     5370.49     5351.91     50.15 o
   9   3   6     6625.13     6556.19     63.20 o
  10   3   6       54.87       38.93     34.42 o
   0   4   6    21728.37    21011.68    187.90 o
   1   4   6    29477.57    29114.40    171.56 o
   2   4   6     2628.70     2607.71     22.24 o
   3   4   6     1556.23     1637.24     15.01 o
   4   4   6     7673.06     7441.77     57.77 o
   5   4   6    28168.26    27979.19    155.61 o
   6   4   6     6391.92     6377.84     43.78 o
   7   4   6     4044.59     3934.51     52.49 o
   8   4   6      151.80      164.23     16.09 o
   9   4   6     5032.89     5221.53     67.15 o
  10   4   6     2123.26     1895.42    133.42 o
   1   5   6    10665.02    10499.56     69.89 o
   2   5   6    14399.10    14013.79    123.66 o
   3   5   6    30675.80    29951.60    146.14 o
   4   5   6     3358.02     3349.59     25.43 o
   5   5   6      501.83      535.02     22.25 o
   6   5   6     1937.87     1839.40     32.95 o
   7   5   6    12197.39    12192.45    154.74 o
   8   5   6     3948.52     4028.81     53.58 o
   9   5   6     4956.87     4997.76     95.90 o
  10   5   6      327.88      395.39     92.96 o
   0   6   6    13690.03    13746.91     83.10 o
   1   6   6    21761.54    21801.89    126.79 o
   2   6   6      546.71      559.43     15.61 o
   3   6   6     1093.41     1151.55     21.36 o
   4   6   6     6315.55     6337.95     45.49 o
   5   6   6    18692.51    18499.01    103.80 o
   6   6   6     3890.20     3790.93     47.46 o
   7   6   6     2697.81     2609.90     47.40 o
   8   6   6        0.34       18.27     22.14 o
   9   6   6     3377.30     3488.99    256.54 o
   1   7   6     7858.34     7960.91     56.92 o
   2   7   6     8360.31     8309.03     53.62 o
   3   7   6    18783.71    18852.77    117.26 o
   4   7   6     2557.16     2574.28     33.39 o
   5   7   6      159.98      162.42     18.07 o
   6   7   6      702.91      718.38     32.16 o
   7   7   6     7901.00     7830.52     99.50 o
   8   7   6     2864.73     2906.00     61.55 o
   0   8   6     7446.67     7391.65    108.33 o
   1   8   6    11735.59    11738.96     87.07 o
   2   8   6     1544.16     1571.44     32.52 o
   3   8   6     1309.65     1360.39     30.20 o
   4   8   6     1835.48     1827.88     32.69 o
   5   8   6    11694.05    11844.47    102.62 o
   6   8   6     2960.15     2990.98     67.59 o
   7   8   6     1732.84     1573.75     50.50 o
   8   8   6       79.75       42.17     58.39 o
   1   9   6     4706.76     4785.92     61.49 o
   2   9   6     2914.08     2841.74     50.02 o
   3   9   6    11022.87    11185.07     88.23 o
   4   9   6     2677.31     2715.52     54.07 o
   5   9   6      104.47      104.69     26.04 o
   6   9   6      698.69      723.65     40.12 o
   7   9   6     4442.68     4153.25    203.75 o
   0  10   6     1721.01     1598.02     54.92 o
   1  10   6     7140.60     7220.56     79.52 o
   2  10   6      325.73      313.20     26.81 o
   3  10   6      411.46      436.61     33.15 o
   4  10   6     2016.54     2055.88     55.81 o
   6  10   6     3003.84     3093.05    167.76 o
   1  11   6     2164.15     2154.86     49.87 o
   2  11   6     2118.23     2259.53     64.61 o
   3  11   6     5754.14     5857.88    192.29 o
   4  11   6     1040.45     1048.15     96.52 o
   1   1   7     1014.53     1057.34      9.90 o
   2   1   7      302.40      330.40      8.78 o
   3   1   7       34.83       39.24      7.23 o
   4   1   7       52.23       49.44      5.18 o
   5   1   7        5.23       10.78      5.12 o
   6   1   7      117.41      110.54     11.38 o
   7   1   7      905.84      902.51     22.79 o
   8   1   7      117.61      106.53     18.20 o
   9   1   7      194.51      189.09     21.86 o
  10   1   7        0.02       -9.68     21.64 o
   0   2   7      543.42      565.35     10.48 o
   1   2   7      258.01      293.88      6.81 o
   2   2   7      134.71      133.55      6.06 o
   3   2   7      328.23      352.00     11.87 o
   4   2   7        1.01       11.99      9.47 o
   5   2   7     1219.51     1219.77     19.78 o
   6   2   7      150.82      158.97     15.89 o
   7   2   7      247.65      239.39     16.80 o
   8   2   7       44.83       45.49     17.78 o
   9   2   7      323.04      310.57     23.21 o
  10   2   7        0.03       19.90     22.14 o
   1   3   7       26.38       42.02      6.19 o
   2   3   7       11.00       26.26      6.56 o
   3   3   7     1197.67     1214.74     15.07 o
   4   3   7      113.90      118.74     11.88 o
   5   3   7      605.69      618.79     16.13 o
   6   3   7       10.71       15.01     13.13 o
   7   3   7      255.11      247.10     17.38 o
   8   3   7        7.93       20.19     18.23 o
   9   3   7        0.74       17.72     20.04 o
  10   3   7       48.84        6.77     35.71 o
   0   4   7      609.24      626.65     18.71 o
   1   4   7     2472.48     2368.97     28.12 o
   2   4   7        5.62       13.10      6.26 o
   3   4   7        0.76       19.05      5.20 o
   4   4   7        2.67       15.66     10.46 o
   5   4   7      354.69      402.49     15.87 o
   6   4   7       18.54       24.85     11.79 o
   7   4   7       10.96       25.88     13.07 o
   8   4   7        5.76        6.47     14.67 o
   9   4   7      279.71      327.20     25.09 o
   1   5   7     1622.47     1607.58     20.17 o
   2   5   7      218.94      231.84     11.14 o
   3   5   7      961.24      988.28     20.17 o
   4   5   7      177.77      168.38     12.42 o
   5   5   7      296.23      290.58     15.06 o
   6   5   7       11.77       11.76     15.28 o
   7   5   7      596.36      627.31     26.74 o
   8   5   7       20.56       35.75     20.70 o
   9   5   7      535.52      576.61     35.02 o
   0   6   7       65.00       70.79     15.04 o
   1   6   7     1173.73     1136.73     18.06 o
   2   6   7       48.42       51.43     11.10 o
   3   6   7     1675.39     1688.41     24.45 o
   4   6   7       81.24       78.29     13.83 o
   5   6   7     1644.80     1665.88     27.28 o
   6   6   7        0.39       18.54     17.96 o
   7   6   7      169.83      177.49     21.24 o
   8   6   7       16.13       -6.89     21.32 o
   9   6   7       33.70       11.19     51.85 o
   1   7   7     1227.75     1214.39     24.76 o
   2   7   7       29.84       40.82     14.74 o
   3   7   7     2406.73     2439.14     32.12 o
   4   7   7       89.83       91.91     15.61 o
   5   7   7        0.07        3.52     16.97 o
   6   7   7        1.30       -2.88     18.83 o
   7   7   7      479.55      476.36     26.74 o
   8   7   7        0.34       -2.38     25.78 o
   0   8   7        3.11       10.44     21.21 o
   1   8   7     2453.22     2476.07     39.99 o
   2   8   7      116.70      114.26     18.26 o
   3   8   7        1.33        8.45     16.72 o
   4   8   7        0.31       19.05     15.90 o
   5   8   7     1240.11     1210.93     38.44 o
   6   8   7       62.91       86.26     25.41 o
   7   8   7       27.59       10.80     27.89 o
   1   9   7      399.04      372.67     26.56 o
   2   9   7        1.06       10.58     21.31 o
   3   9   7     1808.32     1831.66     44.18 o
   4   9   7       37.05       40.46     24.86 o
   5   9   7       29.78       21.09     24.33 o
   6   9   7       59.90       32.22     43.56 o
   7   9   7     1551.21     1594.52    142.10 o
   0  10   7        8.63        2.80     30.85 o
   1  10   7      680.00      683.17     33.31 o
   2  10   7        0.67        8.72     22.07 o
   3  10   7      165.74      175.81     29.31 o
   4  10   7       43.26       29.19     28.10 o
   5  10   7     2245.97     2391.66    101.82 o
   1  11   7      561.74      559.32     36.39 o
   2  11   7       95.20       96.11     37.40 o
   0   0   8    21750.88    21307.52    620.04 o
   1   0   8    20285.25    20465.39    139.15 o
   2   0   8     3856.58     3673.28     35.94 o
   3   0   8     1721.68     1735.80     26.11 o
   4   0   8    18554.47    18248.22    148.77 o
   5   0   8    24437.89    24850.31    174.81 o
   6   0   8    22815.25    22696.11    285.00 o
   7   0   8     2577.21     2391.74     56.86 o
   8   0   8      199.41      233.79     31.58 o
   9   0   8     3836.85     3638.17     71.72 o
  10   0   8     6424.79     6357.55     92.87 o
   1   1   8    11063.35    11069.20     77.53 o
   2   1   8    30066.81    30194.72    159.31 o
   3   1   8    29786.82    29886.13    249.79 o
   4   1   8    16785.77    16912.98     57.31 o
   5   1   8      345.50      366.42     15.22 o
   6   1   8     4303.86     4186.98     40.15 o
   7   1   8    10829.84    10563.36     69.12 o
   8   1   8    13339.51    13091.62    120.03 o
   9   1   8     3655.62     3505.60     61.09 o
  10   1   8      222.00      232.89     24.86 o
   0   2   8    55103.77    56762.57    337.58 o
   1   2   8    28256.84    28669.12    147.25 o
   2   2   8     7449.44     7339.21     47.65 o
   3   2   8     1396.70     1489.52     22.07 o
   4   2   8    12821.30    12989.25     73.28 o
   5   2   8    17548.23    17781.44    115.02 o
   6   2   8    12304.51    12288.23     64.26 o
   7   2   8     2384.03     2378.88     35.37 o
   8   2   8      287.08      353.29     21.72 o
   9   2   8     2856.22     2794.62     51.16 o
  10   2   8     6432.41     6360.54     89.16 o
   1   3   8    11740.54    11662.12     71.78 o
   2   3   8    35377.22    35303.51    143.49 o
   3   3   8    22083.33    22091.55    137.94 o
   4   3   8     8104.09     7946.49     53.63 o
   5   3   8       95.19      118.02     12.21 o
   6   3   8     3335.72     3315.30     33.60 o
   7   3   8     7779.87     7564.88     56.08 o
   8   3   8     8208.17     8339.17     70.50 o
   9   3   8     4238.60     4109.55     53.81 o
  10   3   8      461.42      576.78     77.99 o
   0   4   8    37506.49    37499.27    406.77 o
   1   4   8    15577.79    15289.12    106.39 o
   2   4   8     1546.44     1597.30     16.55 o
   3   4   8     2171.93     2143.85     26.03 o
   4   4   8    16227.91    15828.91    128.50 o
   5   4   8    15257.47    15135.77     74.49 o
   6   4   8    10058.57     9952.25    125.58 o
   7   4   8     2546.68     2442.10     34.28 o
   8   4   8        5.94       45.66     15.28 o
   9   4   8     2511.95     2521.51     47.77 o
   1   5   8     5983.54     5891.29     35.49 o
   2   5   8    23141.91    22925.04    118.91 o
   3   5   8    17039.04    16880.37     77.11 o
   4   5   8     6476.87     6468.66     42.81 o
   5   5   8      335.48      340.27     16.63 o
   6   5   8     3158.53     3109.87     43.24 o
   7   5   8     7023.29     6887.99     81.83 o
   8   5   8     7507.86     7533.65     75.91 o
   9   5   8     2812.31     2717.23     77.60 o
   0   6   8    20016.28    19899.99    134.40 o
   1   6   8    12023.23    12145.20     63.68 o
   2   6   8     2883.99     2866.02     31.64 o
   3   6   8      140.91      174.43     13.32 o
   4   6   8     7776.58     7695.38     54.73 o
   5   6   8    10702.64    10649.08     75.56 o
   6   6   8     8055.22     7909.95     74.00 o
   7   6   8     1353.32     1301.36     33.77 o
   8   6   8      168.24      155.39     21.95 o
   9   6   8     2454.46     2378.69    143.75 o
   1   7   8     3516.56     3618.79     38.16 o
   2   7   8    11393.45    11060.69     69.27 o
   3   7   8    10964.08    10978.86     72.73 o
   4   7   8     7046.14     7077.29     58.91 o
   5   7   8      206.85      195.20     19.35 o
   6   7   8     1524.24     1543.85     54.07 o
   7   7   8     5288.70     5263.85     62.39 o
   8   7   8     5514.75     5703.44     81.67 o
   0   8   8    10057.66    10198.81    129.19 o
   1   8   8     5678.02     5641.04     54.76 o
   2   8   8     1829.26     1894.97     39.67 o
   3   8   8      966.22      994.48     28.56 o
   4   8   8     4422.66     4436.86     47.82 o
   5   8   8     7431.78     7403.61    116.51 o
   6   8   8     6309.81     6493.28     78.58 o
   7   8   8     1085.49     1085.81     46.06 o
   1   9   8     3129.42     3168.51     55.77 o
   2   9   8     6428.57     6546.64     73.90 o
   3   9   8     5984.87     6158.31     79.28 o
   4   9   8     3101.44     3211.39     63.63 o
   5   9   8        7.50       17.14     24.79 o
   6   9   8     1197.87     1256.97     62.33 o
   0  10   8     6526.52     6550.70    101.83 o
   1  10   8     5199.55     5322.55     65.88 o
   2  10   8      636.89      649.47     32.42 o
   3  10   8      307.00      317.99     28.46 o
   4  10   8     3057.93     3178.36     73.85 o
   5  10   8     2593.07     2832.08    110.73 o
   1  11   8     1457.87     1491.41     68.64 o
   2  11   8     4482.67     4392.86    165.54 o
   1   1   9      132.45      144.76      6.59 o
   2   1   9      671.65      731.79     13.75 o
   3   1   9        1.27       10.05      9.22 o
   4   1   9       11.96       25.96      8.73 o
   5   1   9       11.51       16.13     12.22 o
   6   1   9        9.46       16.81     15.11 o
   7   1   9      107.23       95.63     18.83 o
   8   1   9       52.95       88.91     20.78 o
   9   1   9        0.01       28.68     19.92 o
  10   1   9        6.91       -6.78     28.06 o
   0   2   9     2760.33     2801.78     20.71 o
   1   2   9        1.54        9.96      5.68 o
   2   2   9       16.50       27.85      7.10 o
   3   2   9       38.14       45.91      8.84 o
   4   2   9      187.74      209.02     12.68 o
   5   2   9       44.30       57.44     12.96 o
   6   2   9        7.94       31.64     14.65 o
   7   2   9       16.78       22.52     14.86 o
   8   2   9        3.31        4.83     16.48 o
   9   2   9       10.11       13.85     18.52 o
  10   2   9       40.48       69.80     30.95 o
   1   3   9       44.27       47.54      7.47 o
   2   3   9     1137.02     1146.83     19.07 o
   3   3   9       33.43       48.23      9.86 o
   4   3   9        2.00       23.70     10.47 o
   5   3   9        3.64        8.60     11.18 o
   6   3   9      333.89      354.37     16.28 o
   7   3   9       19.98       21.53     13.85 o
   8   3   9      280.68      314.25     21.41 o
   9   3   9       40.98       34.40     21.15 o
  10   3   9      110.90       74.74     43.43 o
   0   4   9      516.22      491.58     19.62 o
   1   4   9       29.68       35.16      7.79 o
   2   4   9        4.17       18.85      7.78 o
   3   4   9      163.12      154.28     11.72 o
   4   4   9     1244.09     1237.17     22.00 o
   5   4   9        5.16       16.16     12.46 o
   6   4   9      698.38      688.84     21.97 o
   7   4   9        1.83        8.85     16.07 o
   8   4   9        0.55       -4.37     18.20 o
   9   4   9       25.85       21.51     22.19 o
   1   5   9       90.17       93.78     10.34 o
   2   5   9     1095.76     1118.96     19.80 o
   3   5   9       15.83       37.07     11.33 o
   4   5   9     1006.77      984.74     21.58 o
   5   5   9       74.16       59.30     14.03 o
   6   5   9      131.29      119.76     17.11 o
   7   5   9        0.06        5.67     17.86 o
   8   5   9      461.51      507.07     28.76 o
   9   5   9      108.87       86.84     34.41 o
   0   6   9     2119.47     2215.73     37.01 o
   1   6   9        8.92       19.47     10.92 o
   2   6   9      800.17      808.02     21.21 o
   3   6   9        1.23        2.37     12.12 o
   4   6   9      276.01      298.83     18.22 o
   5   6   9        4.91       27.12     15.01 o
   6   6   9      809.82      777.37     27.96 o
   7   6   9        2.78        7.25     19.92 o
   8   6   9      187.65      163.72     25.18 o
   1   7   9       27.49       39.69     13.68 o
   2   7   9     1258.91     1235.13     27.16 o
   3   7   9       42.03       60.73     16.17 o
   4   7   9      745.51      753.29     24.06 o
   5   7   9      118.94      100.31     19.58 o
   6   7   9      425.93      430.82     30.16 o
   7   7   9        3.52        4.71     21.96 o
   8   7   9     1141.85     1166.20     60.25 o
   0   8   9     1450.37     1368.61     41.43 o
   1   8   9       11.05       25.44     16.39 o
   2   8   9       42.92       32.79     18.37 o
   3   8   9       63.77       51.54     18.38 o
   4   8   9     1478.33     1457.16     33.49 o
   5   8   9      103.76       94.86     20.70 o
   6   8   9     1241.94     1249.64     39.62 o
   7   8   9        8.66       21.36     34.15 o
   1   9   9       11.94       21.96     19.47 o
   2   9   9     2150.95     2188.25     46.45 o
   3   9   9        0.80       21.37     23.34 o
   4   9   9      491.94      501.21     31.94 o
   5   9   9        6.21        3.25     25.00 o
   6   9   9      320.14      299.65     61.38 o
   0  10   9     3147.82     3211.57     75.59 o
   1  10   9       19.76       18.37     22.84 o
   2  10   9      285.42      250.41     27.95 o
   3  10   9       23.64       23.42     25.92 o
   4  10   9      852.70      849.24     54.45 o
   1  11   9      102.26       97.51     46.12 o
   2  11   9     1787.00     1674.37    117.52 o
   0   0  10    60653.29    61995.74    372.59 o
   1   0  10    30526.59    31326.71    195.43 o
   2   0  10     5705.73     5802.06     43.84 o
   3   0  10     1669.55     1635.64     48.84 o
   4   0  10    15477.99    15450.50    141.94 o
   5   0  10     7972.69     8148.38    111.31 o
   6   0  10    12197.42    12508.72     94.59 o
   7   0  10      720.27      771.70     36.15 o
   8   0  10      146.96      169.76     29.66 o
   9   0  10     1596.96     1627.00     51.72 o
  10   0  10     6697.01     6718.03    156.51 o
   1   1  10    11360.68    10877.29     85.38 o
   2   1  10    36862.01    37213.23    174.95 o
   3   1  10    18056.07    17838.10    103.57 o
   4   1  10    11281.49    11240.07     64.83 o
   5   1  10        7.38       72.39     19.98 o
   6   1  10     4135.65     4143.58     41.96 o
   7   1  10     5026.83     4982.65     51.88 o
   8   1  10    11060.38    10967.58    103.52 o
   9   1  10     2798.73     2857.36     45.17 o
  10   1  10      461.76      421.08     48.71 o
   0   2  10    32463.61    32579.98    109.87 o
   1   2  10     8827.94     8621.09     49.24 o
   2   2  10     3155.46     3103.17     33.20 o
   3   2  10     2197.16     2167.37     24.23 o
   4   2  10    18130.60    17897.15    104.90 o
   5   2  10    16743.16    17050.56    123.71 o
   6   2  10    16365.08    16474.84    101.68 o
   7   2  10     2610.11     2545.26     35.09 o
   8   2  10      143.21      174.80     19.54 o
   9   2  10     1797.05     1844.54     37.13 o
  10   2  10     6004.78     5924.07    127.71 o
   1   3  10     2954.27     2975.60     23.33 o
   2   3  10    25511.44    25269.68     89.94 o
   3   3  10    15678.25    15559.70     78.23 o
   4   3  10    12692.23    12502.82     56.62 o
   5   3  10      572.74      586.89     19.37 o
   6   3  10     4143.58     4126.40     39.61 o
   7   3  10     8628.69     8649.40     59.88 o
   8   3  10    11257.51    11191.99    117.96 o
   9   3  10     2671.22     2702.10     42.79 o
  10   3  10      217.10      287.12     92.78 o
   0   4  10    31067.28    31189.44    152.36 o
   1   4  10    11898.85    11394.36     75.32 o
   2   4  10     5495.41     5445.16     35.24 o
   3   4  10       65.65      120.07     15.22 o
   4   4  10     9839.17     9816.45     69.58 o
   5   4  10    10123.55    10096.78     97.08 o
   6   4  10    11885.97    11893.98    106.11 o
   7   4  10     1401.38     1420.37     30.70 o
   8   4  10      359.25      352.76     26.05 o
   9   4  10     3214.26     3169.25     90.61 o
   1   5  10     3603.50     3639.14     38.37 o
   2   5  10    20124.57    20466.63     78.47 o
   3   5  10    11471.30    11474.22     64.10 o
   4   5  10     8479.04     8476.25     61.02 o
   5   5  10      547.03      519.35     19.33 o
   6   5  10     2619.75     2610.45     40.96 o
   7   5  10     4523.54     4682.59     69.21 o
   8   5  10     7881.75     8077.14     81.46 o
   9   5  10     1653.60     1788.66     75.14 o
   0   6  10    19627.39    19915.87    187.62 o
   1   6  10     6730.58     6821.48     64.11 o
   2   6  10     1407.78     1412.91     24.70 o
   3   6  10     1347.56     1355.34     25.79 o
   4   6  10     9900.35     9878.14     65.12 o
   5   6  10     7314.44     7380.17     65.75 o
   6   6  10     8398.23     8441.90     73.46 o
   7   6  10     1364.68     1352.26     37.26 o
   8   6  10       22.68       25.39     24.18 o
   1   7  10     4173.23     4210.98     41.09 o
   2   7  10    14039.83    14065.98    109.28 o
   3   7  10     6419.88     6526.03     56.44 o
   4   7  10     4210.04     4224.71     46.95 o
   5   7  10       15.38       36.54     20.09 o
   6   7  10     1840.77     1789.04     48.37 o
   7   7  10     2697.99     2643.51     50.92 o
   8   7  10     5503.20     5386.19    130.10 o
   0   8  10    14350.56    14533.95    118.94 o
   1   8  10     5820.19     5833.09     57.53 o
   2   8  10     1751.90     1711.93     37.05 o
   3   8  10      649.60      679.81     27.73 o
   4   8  10     4755.85     4842.03     64.56 o
   5   8  10     3664.36     3693.07     51.51 o
   6   8  10     4637.60     4492.57     71.86 o
   7   8  10      492.99      525.56     45.49 o
   1   9  10     1877.38     1846.01     51.12 o
   2   9  10     7410.23     7516.56    106.35 o
   3   9  10     4777.18     4931.66     88.19 o
   4   9  10     3561.42     3623.53     66.09 o
   5   9  10       79.65       69.38     31.24 o
   0  10  10     5436.08     5722.77     98.58 o
   1  10  10     2413.73     2474.18     49.07 o
   2  10  10      746.75      732.13     46.72 o
   3  10  10       88.01       97.94     30.28 o
   4  10  10     3215.61     3438.64    120.92 o
   1   1  11       12.93       22.48     13.88 o
   2   1  11       15.82       25.85      5.95 o
   3   1  11       45.34       56.05     10.00 o
   4   1  11        2.97       10.46     11.52 o
   5   1  11        7.68       22.87     12.14 o
   6   1  11       42.00       35.69     15.84 o
   7   1  11       24.55       44.93     18.22 o
   8   1  11        0.42       20.49     17.89 o
   9   1  11       28.66       44.19     20.50 o
  10   1  11        0.05      -13.28     57.75 o
   0   2  11        0.92       13.99      9.13 o
   1   2  11      154.14      157.39      7.92 o
   2   2  11       18.01       24.37      9.09 o
   3   2  11       59.20       54.69      9.25 o
   4   2  11        1.67       12.09     10.06 o
   5   2  11      238.44      277.32     14.78 o
   6   2  11       45.39       67.77     16.80 o
   7   2  11       45.08       34.86     17.80 o
   8   2  11       28.27       34.02     18.07 o
   9   2  11       30.26       47.15     20.75 o
   1   3  11      165.05      150.04      9.56 o
   2   3  11        6.54       11.54     11.16 o
   3   3  11      502.30      510.97     15.59 o
   4   3  11       17.65       18.00     10.35 o
   5   3  11       14.31       19.42     12.04 o
   6   3  11       14.93       14.94     13.82 o
   7   3  11      225.26      238.70     19.56 o
   8   3  11      141.53      147.51     21.64 o
   9   3  11       50.68       48.90     21.79 o
   0   4  11       18.42       27.87     12.97 o
   1   4  11      724.37      731.72     15.75 o
   2   4  11      199.80      203.55     12.47 o
   3   4  11        0.26       13.71     13.38 o
   4   4  11        3.30       11.03     11.85 o
   5   4  11      579.84      594.87     22.17 o
   6   4  11       43.64       49.81     16.81 o
   7   4  11       30.89       23.54     17.24 o
   8   4  11       73.61       68.45     21.56 o
   9   4  11      238.80      218.62     43.58 o
   1   5  11      341.43      338.29     13.65 o
   2   5  11       62.83       70.12     11.90 o
   3   5  11     1077.41     1071.28     21.89 o
   4   5  11      180.45      154.94     18.88 o
   5   5  11        6.49        9.01     14.46 o
   6   5  11       11.89       17.18     16.78 o
   7   5  11      632.26      691.47     27.65 o
   8   5  11        0.18       27.90     24.37 o
   9   5  11      137.06      160.70     46.77 o
   0   6  11       88.13      114.36     18.35 o
   1   6  11      809.98      822.69     20.37 o
   2   6  11       17.55       28.50     13.32 o
   3   6  11      209.79      209.82     16.50 o
   4   6  11      263.39      285.59     17.64 o
   5   6  11     1196.28     1162.00     32.44 o
   6   6  11       52.14       72.50     19.38 o
   7   6  11      115.42      100.82     21.46 o
   8   6  11        0.50      -20.14     31.81 o
   1   7  11      711.75      711.48     23.22 o
   2   7  11      278.37      271.27     17.11 o
   3   7  11     1337.95     1371.97     27.66 o
   4   7  11       45.25       46.95     18.77 o
   5   7  11        2.12        8.72     19.67 o
   6   7  11       87.20       57.79     26.48 o
   7   7  11      542.67      506.48     39.58 o
   0   8  11      615.01      598.12     33.27 o
   1   8  11     1496.88     1505.27     31.76 o
   2   8  11        4.68       -1.65     16.05 o
   3   8  11      148.91      157.60     20.60 o
   4   8  11       41.92       47.22     20.08 o
   5   8  11      905.88      889.05     39.52 o
   6   8  11       16.12       37.72     28.74 o
   7   8  11       70.85       73.73     52.50 o
   1   9  11      629.88      577.27     26.56 o
   2   9  11      178.48      153.51     22.66 o
   3   9  11     1349.52     1374.96     37.04 o
   4   9  11       51.15       44.10     28.60 o
   5   9  11        1.78       -5.36     39.35 o
   0  10  11        5.23       42.45     39.97 o
   1  10  11      867.83      840.75     44.26 o
   2  10  11       16.71       21.64     30.55 o
   3  10  11      103.09      100.62     31.59 o
   4  10  11       31.74       55.16     50.81 o
   0   0  12     2478.56     2416.98     67.90 o
   1   0  12    21064.02    21341.58    179.65 o
   2   0  12      918.45      886.68     14.92 o
   3   0  12     2002.88     2018.47     76.89 o
   4   0  12     5280.09     5283.35     73.95 o
   5   0  12    30033.34    30429.90    243.16 o
   6   0  12     8162.48     8084.76     87.88 o
   7   0  12     4914.44     4945.76     73.13 o
   8   0  12       81.02       61.82     25.34 o
   9   0  12     4720.82     4676.58     74.35 o
   1   1  12    11043.39    10863.03     72.43 o
   2   1  12     5709.57     5462.07     60.39 o
   3   1  12    32162.59    31884.17    155.60 o
   4   1  12     4551.05     4521.01     43.69 o
   5   1  12      569.41      643.67     19.04 o
   6   1  12     1251.79     1270.79     35.94 o
   7   1  12    14171.43    13998.97     95.68 o
   8   1  12     3878.16     3825.36     47.75 o
   9   1  12     5545.08     5538.17     81.51 o
  10   1  12       25.65        9.43     64.29 o
   0   2  12    15637.41    15192.07    139.66 o
   1   2  12    30586.07    30402.29    146.99 o
   2   2  12     2281.13     2252.21     25.47 o
   3   2  12      976.85     1026.45     18.74 o
   4   2  12     2195.06     2183.96     28.70 o
   5   2  12    20578.63    20691.06     89.64 o
   6   2  12     2271.47     2302.54     34.74 o
   7   2  12     2589.00     2632.20     43.01 o
   8   2  12      105.00      109.89     20.10 o
   9   2  12     4661.81     4509.58     90.33 o
   1   3  12    13232.66    13308.41     78.94 o
   2   3  12    10280.42    10345.35     61.92 o
   3   3  12    28068.52    28203.89    176.64 o
   4   3  12     1541.21     1552.67     22.64 o
   5   3  12      202.20      212.60     14.09 o
   6   3  12      542.76      516.53     18.01 o
   7   3  12     9716.60    10059.85     83.43 o
   8   3  12     1698.82     1802.37     40.80 o
   9   3  12     4439.91     4517.10     95.50 o
   0   4  12     8081.07     7972.12     61.23 o
   1   4  12    18976.70    19222.29    111.86 o
   2   4  12       16.67       77.70     14.15 o
   3   4  12     3436.20     3431.69     34.08 o
   4   4  12     5359.78     5221.55     39.86 o
   5   4  12    19603.58    19750.57    102.51 o
   6   4  12     2458.57     2482.54     39.34 o
   7   4  12     2801.62     2779.57     40.88 o
   8   4  12       46.65       65.94     22.55 o
   1   5  12     9009.23     8988.77     49.09 o
   2   5  12     5497.13     5485.56     48.80 o
   3   5  12    19969.34    20205.30    119.53 o
   4   5  12     1396.58     1387.51     27.62 o
   5   5  12       43.36       51.95     16.43 o
   6   5  12      950.56      972.06     28.41 o
   7   5  12     8532.00     8683.65    104.42 o
   8   5  12     2192.51     2203.07    112.25 o
   0   6  12     5391.96     5395.62     56.80 o
   1   6  12    15545.52    15520.75     72.42 o
   2   6  12     1589.82     1570.58     25.87 o
   3   6  12      671.73      685.79     21.35 o
   4   6  12     1357.23     1384.38     28.33 o
   5   6  12    12450.00    12413.19    112.66 o
   6   6  12     2150.53     2169.44     48.35 o
   7   6  12     1690.55     1707.19     39.56 o
   8   6  12      143.17      174.09     78.12 o
   1   7  12     4694.48     4668.91     62.09 o
   2   7  12     2382.06     2405.39     33.44 o
   3   7  12    13877.92    14200.01    117.08 o
   4   7  12     2616.91     2594.81     39.82 o
   5   7  12      378.82      397.57     28.98 o
   6   7  12      396.46      366.55     29.61 o
   7   7  12     5999.90     6261.87    122.21 o
   0   8  12     1798.10     1788.81     48.43 o
   1   8  12     7385.09     7522.29     97.10 o
   2   8  12      324.20      316.90     20.29 o
   3   8  12      445.58      464.98     23.94 o
   4   8  12     1407.94     1403.99     35.80 o
   5   8  12     9335.55     9430.70    142.98 o
   6   8  12     2178.02     2193.11     99.47 o
   1   9  12     2643.82     2612.39     43.14 o
   2   9  12     1807.26     1808.94     40.36 o
   3   9  12     7688.75     7829.26    113.05 o
   4   9  12      634.17      570.72     51.48 o
   5   9  12      130.75      131.12    102.63 o
   0  10  12     2507.98     2670.47    149.43 o
   1  10  12     4936.35     4994.67    136.50 o
   2  10  12      178.90      135.99     47.95 o
   3  10  12      340.17      260.59     90.43 o
   1   1  13        5.83       27.10     16.66 o
   2   1  13       18.87       50.26     11.21 o
   3   1  13       17.38       29.22      8.99 o
   4   1  13      117.35      103.10     12.15 o
   5   1  13       22.41        6.13     16.51 o
   6   1  13       75.15       85.60     17.80 o
   7   1  13       16.06       18.50     19.49 o
   8   1  13      181.46      183.35     22.45 o
   9   1  13        0.32       30.80     28.03 o
   0   2  13       11.66       34.45     22.57 o
   1   2  13      156.99      152.60     10.91 o
   2   2  13       78.04       80.38     10.62 o
   3   2  13        7.14       11.62     10.18 o
   4   2  13       34.46       37.85     11.66 o
   5   2  13       12.07       20.99     12.05 o
   6   2  13      383.93      425.16     18.69 o
   7   2  13       33.85       18.71     19.64 o
   8   2  13       51.43       34.16     23.04 o
   9   2  13        1.69       -9.38     45.26 o
   1   3  13      161.11      163.34     10.70 o
   2   3  13      280.69      301.95     14.20 o
   3   3  13      134.24      138.35     14.54 o
   4   3  13      340.86      358.53     15.62 o
   5   3  13        6.16        8.94     12.12 o
   6   3  13       18.25       25.53     16.36 o
   7   3  13        0.52       21.19     19.53 o
   8   3  13      114.67      122.11     27.84 o
   9   3  13        0.42       41.10     68.73 o
   0   4  13     1400.59     1387.28     28.49 o
   1   4  13       40.63       43.24     10.22 o
   2   4  13       69.46       69.68     12.22 o
   3   4  13      206.08      199.33     15.07 o
   4   4  13      295.62      284.42     18.20 o
   5   4  13      136.90      157.59     16.41 o
   6   4  13      104.14       97.43     17.39 o
   7   4  13       36.48       20.35     21.16 o
   8   4  13        2.65      -34.96     43.91 o
   1   5  13       67.74       71.96     11.50 o
   2   5  13     1250.14     1256.19     22.24 o
   3   5  13       75.87       96.73     15.65 o
   4   5  13       12.35       20.71     14.99 o
   5   5  13        4.56        7.46     18.27 o
   6   5  13      182.84      175.89     21.62 o
   7   5  13      111.50      112.17     24.74 o
   8   5  13      263.63      254.26    100.92 o
   0   6  13     1463.94     1424.35     43.89 o
   1   6  13      268.02      222.53     14.80 o
   2   6  13        7.44       11.40     13.03 o
   3   6  13       45.58       35.25     14.90 o
   4   6  13      831.08      846.80     25.21 o
   5   6  13       65.79       91.83     20.68 o
   6   6  13      292.20      293.37     31.99 o
   7   6  13       14.81        1.07     36.32 o
   1   7  13        9.95        9.43     17.27 o
   2   7  13     1125.44     1117.24     28.06 o
   3   7  13      290.07      288.27     21.85 o
   4   7  13      461.05      441.47     27.14 o
   5   7  13      109.60       91.67     22.34 o
   6   7  13      172.70      141.17     39.17 o
   0   8  13     1058.36     1061.74     49.80 o
   1   8  13       30.78       49.49     21.64 o
   2   8  13      313.48      283.80     30.85 o
   3   8  13        7.51        4.91     26.32 o
   4   8  13      433.92      436.17     34.39 o
   5   8  13      473.15      426.29     42.62 o
   1   9  13       63.26       63.24     26.50 o
   2   9  13      727.66      687.75     68.86 o
   3   9  13      180.47      115.69     86.48 o
   0   0  14    47067.73    48503.95   1820.07 o
   1   0  14     4009.03     3970.36     66.13 o
   2   0  14     5106.50     5047.43    135.29 o
   3   0  14      166.25      218.58     27.29 o
   4   0  14    14346.70    14299.19    199.15 o
   5   0  14      599.27      565.40     41.35 o
   6   0  14    11656.35    11763.83    142.96 o
   7   0  14      112.51      134.12     32.83 o
   8   0  14      367.10      411.65     37.39 o
   9   0  14      193.01      182.53     65.24 o
   1   1  14     1504.25     1484.85     31.89 o
   2   1  14    32663.58    33194.76    301.13 o
   3   1  14     2146.31     2170.16     48.25 o
   4   1  14    10905.51    10913.86     82.42 o
   5   1  14        6.06       41.72     18.07 o
   6   1  14     4169.07     4150.58     47.73 o
   7   1  14      574.71      596.24     29.17 o
   8   1  14    10644.75    10780.46    117.34 o
   0   2  14    31839.58    31692.24    266.09 o
   1   2  14      753.72      752.19     32.63 o
   2   2  14     2760.68     2720.84     64.59 o
   3   2  14      355.53      326.90     22.68 o
   4   2  14    16908.88    16796.60    182.68 o
   5   2  14     2628.88     2532.93     39.90 o
   6   2  14    15213.61    15563.46    106.88 o
   7   2  14      457.93      434.46     24.99 o
   8   2  14       57.40      122.36     23.59 o
   1   3  14      212.18      262.54     19.57 o
   2   3  14    23844.94    23479.76    187.61 o
   3   3  14     2052.08     2001.24     34.87 o
   4   3  14    10106.57     9976.88     68.52 o
   5   3  14       79.17       90.33     17.61 o
   6   3  14     3787.84     3728.61     53.31 o
   7   3  14     1431.71     1436.17     37.32 o
   8   3  14    11652.10    11598.61    127.02 o
   0   4  14    27350.85    27053.38    173.35 o
   1   4  14     2073.36     1982.54     34.97 o
   2   4  14     4565.02     4516.30     48.21 o
   3   4  14       98.71       91.73     17.13 o
   4   4  14     9333.17     9389.65     92.75 o
   5   4  14     1285.25     1343.59     33.04 o
   6   4  14    11834.41    12119.47     93.64 o
   7   4  14      107.54      121.13     23.13 o
   8   4  14      274.00      266.35     90.37 o
   1   5  14      579.73      588.01     23.56 o
   2   5  14    17451.85    17560.70    129.07 o
   3   5  14     1579.06     1516.81     35.40 o
   4   5  14     9521.63     9540.09     85.62 o
   5   5  14       58.17       73.62     18.80 o
   6   5  14     2350.30     2288.49     44.63 o
   7   5  14      549.05      586.62     32.58 o
   0   6  14    17015.46    17517.23    139.87 o
   1   6  14      628.01      644.34     27.87 o
   2   6  14     2137.79     2166.36     40.08 o
   3   6  14      526.91      552.43     25.99 o
   4   6  14     8436.52     8471.25     97.60 o
   5   6  14     1052.75     1040.07     33.95 o
   6   6  14     9455.99     9367.02    165.51 o
   7   6  14      254.53      279.36     75.09 o
   1   7  14      691.47      703.28     30.70 o
   2   7  14    12786.08    12941.10    121.39 o
   3   7  14      808.83      791.27     29.56 o
   4   7  14     4732.44     4756.66     63.39 o
   5   7  14        7.69       18.56     23.56 o
   6   7  14     2282.23     2318.69     73.45 o
   0   8  14    13730.03    14165.85    187.12 o
   1   8  14     1096.30     1058.11     44.77 o
   2   8  14     1212.83     1220.32     41.63 o
   3   8  14       12.86       46.23     23.26 o
   4   8  14     5887.27     5755.60    130.94 o
   5   8  14      358.63      294.44     73.53 o
   1   9  14      159.97      128.00     42.15 o
   2   9  14     9027.44     9147.93    182.04 o
   3   9  14      713.93      810.22    114.96 o
   1   1  15      431.30      450.15     23.15 o
   2   1  15        3.89       33.77     18.32 o
   3   1  15       78.69       97.81     21.07 o
   4   1  15       23.91       21.77     22.66 o
   5   1  15        9.71        9.22     17.74 o
   6   1  15        0.15      -11.51     20.56 o
   7   1  15      232.69      245.30     26.60 o
   8   1  15       11.35       -5.35     32.68 o
   0   2  15        5.90       35.69     27.03 o
   1   2  15      658.95      700.32     26.31 o
   2   2  15        4.88        8.34     18.00 o
   3   2  15      329.02      273.12     22.64 o
   4   2  15       26.19       16.55     17.46 o
   5   2  15       17.87       13.93     18.32 o
   6   2  15       97.41      101.19     19.48 o
   7   2  15       19.73       15.56     24.94 o
   8   2  15        0.12       -2.92     38.05 o
   1   3  15      280.27      274.28     19.64 o
   2   3  15       46.53       51.27     19.18 o
   3   3  15       96.19       91.47     17.79 o
   4   3  15       55.70       57.03     17.83 o
   5   3  15      184.82      199.23     22.52 o
   6   3  15       34.64       29.04     22.05 o
   7   3  15      138.73      138.50     25.65 o
   8   3  15      117.30       57.55     43.47 o
   0   4  15      284.12      285.75     27.52 o
   1   4  15       31.03       36.89     17.48 o
   2   4  15       86.70       70.01     17.40 o
   3   4  15       52.54       43.19     17.42 o
   4   4  15       47.38       41.48     20.78 o
   5   4  15      691.37      673.36     27.92 o
   6   4  15       66.05       71.88     22.40 o
   7   4  15       79.96       69.57     31.78 o
   8   4  15       26.00      -24.19     73.23 o
   1   5  15        3.00       -2.91     17.81 o
   2   5  15      330.67      329.34     23.88 o
   3   5  15      734.26      725.85     29.54 o
   4   5  15      119.78      108.80     22.08 o
   5   5  15      257.64      260.46     22.73 o
   6   5  15       38.73       31.25     25.58 o
   7   5  15      372.11      401.48     49.68 o
   0   6  15      340.44      346.01     38.69 o
   1   6  15      554.92      577.37     27.38 o
   2   6  15        0.91       -0.45     18.92 o
   3   6  15      169.58      162.43     21.72 o
   4   6  15      341.91      325.36     27.36 o
   5   6  15      465.49      476.04     28.22 o
   6   6  15      148.42       99.43     37.01 o
   1   7  15      158.09      149.53     23.38 o
   2   7  15      427.82      448.97     29.35 o
   3   7  15      459.68      436.98     26.81 o
   4   7  15       39.62       36.52     24.69 o
   5   7  15        0.02        3.12     31.44 o
   0   8  15      678.42      634.61     47.34 o
   1   8  15      338.07      369.32     28.65 o
   2   8  15       68.29       76.83     26.05 o
   3   8  15      392.24      396.82     55.99 o
   4   8  15      166.34      190.05     52.96 o
   1   9  15      593.86      514.63     82.00 o
   2   9  15      395.48      438.74     84.57 o
   0   0  16       51.26       44.92     38.97 o
   1   0  16    18364.85    19257.47    478.88 o
   2   0  16       15.35      114.49     39.82 o
   3   0  16     1780.96     1707.42     72.46 o
   4   0  16      244.29      235.83     38.73 o
   5   0  16    20166.47    20431.17    196.82 o
   6   0  16      155.93      140.05     33.40 o
   7   0  16     3644.51     3837.89     83.54 o
   8   0  16       10.11       34.42     56.63 o
   1   1  16     8898.73     9090.28    205.26 o
   2   1  16      176.00      203.11     21.20 o
   3   1  16    23272.10    23616.17    297.14 o
   4   1  16       90.88       92.52     24.43 o
   5   1  16      317.40      344.93     24.60 o
   6   1  16       46.75       40.99     21.90 o
   7   1  16    10486.32    10738.47    106.40 o
   8   1  16       49.51       94.96     74.47 o
   0   2  16      539.81      503.38     34.95 o
   1   2  16    19482.50    19690.34    270.38 o
   2   2  16       68.49      101.42     21.70 o
   3   2  16      859.50      912.80     32.12 o
   4   2  16       27.56       51.09     22.76 o
   5   2  16    17306.20    17391.65    137.27 o
   6   2  16       32.97       69.04     21.99 o
   7   2  16     2309.34     2219.51     54.19 o
   1   3  16     7997.67     7940.99    115.60 o
   2   3  16      218.94      250.85     23.56 o
   3   3  16    21473.99    21340.45    195.95 o
   4   3  16       27.55       40.36     19.87 o
   5   3  16      309.36      343.38     25.04 o
   6   3  16        1.30       23.45     21.33 o
   7   3  16     9113.16     9157.12    123.90 o
   8   3  16       79.37       63.86     67.36 o
   0   4  16       47.19       72.56     30.15 o
   1   4  16    14853.84    15110.37     95.01 o
   2   4  16        7.47       50.68     18.30 o
   3   4  16     1472.82     1441.15     34.26 o
   4   4  16      114.59       85.20     23.08 o
   5   4  16    15366.24    15409.45    155.62 o
   6   4  16      132.59      187.65     25.33 o
   7   4  16     2111.10     2157.59    100.11 o
   1   5  16     6993.87     7031.71     83.95 o
   2   5  16       57.28       67.65     21.43 o
   3   5  16    15442.02    15405.43    177.82 o
   4   5  16       89.72      103.40     24.16 o
   5   5  16       39.10       56.12     20.92 o
   6   5  16        7.90       23.32     31.07 o
   7   5  16     6850.35     7007.20    154.17 o
   0   6  16      159.18      160.80     34.51 o
   1   6  16    11457.95    11764.80    141.55 o
   2   6  16      178.35      186.09     22.67 o
   3   6  16     1220.97     1263.33     42.86 o
   4   6  16        1.24        2.58     24.01 o
   5   6  16     9977.59     9883.11    164.68 o
   1   7  16     4505.07     4495.43    105.86 o
   2   7  16       52.05       98.11     25.01 o
   3   7  16    10771.71    10979.73    109.13 o
   4   7  16       83.23       82.69     33.12 o
   5   7  16      167.65      203.38     40.72 o
   0   8  16       22.07       22.25     44.47 o
   1   8  16     6995.92     7245.19    121.30 o
   2   8  16       10.33       22.12     45.07 o
   3   8  16      264.74      209.88     62.56 o
   4   8  16      150.08      116.94     65.56 o
   1   9  16     1907.22     2067.38    134.82 o
   1   1  17       16.81       68.72     20.24 o
   2   1  17      183.96      229.49     24.74 o
   3   1  17        8.96       36.27     25.01 o
   4   1  17       53.17       48.74     25.84 o
   5   1  17        2.49        0.66     23.79 o
   6   1  17      178.53      195.38     24.78 o
   7   1  17        5.50       10.55     37.19 o
   0   2  17      328.12      378.05     35.25 o
   1   2  17       60.56       69.21     20.86 o
   2   2  17       72.31       63.59     20.71 o
   3   2  17       17.26       25.04     21.40 o
   4   2  17       10.83       16.80     23.70 o
   5   2  17       33.05       30.66     25.18 o
   6   2  17      541.17      505.01     31.38 o
   7   2  17        7.33       12.35     36.37 o
   1   3  17       62.62       91.47     22.85 o
   2   3  17       35.55       40.99     22.82 o
   3   3  17      138.79      139.72     22.74 o
   4   3  17      474.33      442.37     29.93 o
   5   3  17        2.70        6.97     26.26 o
   6   3  17        9.41        6.42     24.35 o
   7   3  17       51.15       40.45     50.17 o
   0   4  17      847.95      842.74     41.83 o
   1   4  17      155.99      159.83     21.76 o
   2   4  17      107.02      113.40     20.52 o
   3   4  17        6.10      -12.27     21.38 o
   4   4  17       15.50       12.97     24.04 o
   5   4  17      205.62      248.25     29.94 o
   6   4  17        1.92       -8.29     34.78 o
   1   5  17       80.19       73.51     23.42 o
   2   5  17      615.65      567.21     28.80 o
   3   5  17      290.97      292.02     25.78 o
   4   5  17       53.39       32.04     24.50 o
   5   5  17        0.51       23.20     32.38 o
   6   5  17      134.07      107.73     49.25 o
   0   6  17      520.83      469.64     43.63 o
   1   6  17      292.32      261.70     27.32 o
   2   6  17       95.73       87.55     21.61 o
   3   6  17       32.94       18.54     22.34 o
   4   6  17      715.04      682.54     38.57 o
   5   6  17      331.45      363.19     60.29 o
   1   7  17      216.12      214.11     27.46 o
   2   7  17      622.49      538.20     37.21 o
   3   7  17      419.58      390.73     37.62 o
   4   7  17      151.00      201.69     61.80 o
   0   8  17      655.72      715.88     97.25 o
   1   8  17      386.22      479.14     60.86 o
   2   8  17      328.40      286.32     85.55 o
   0   0  18    20118.42    20888.87   1320.53 o
   1   0  18      324.78      314.73     36.08 o
   2   0  18     2832.40     2838.30    129.43 o
   3   0  18       83.87       43.03     38.48 o
   4   0  18     9590.25    10109.03    189.60 o
   5   0  18       79.51       78.51     40.96 o
   6   0  18    10653.57    11123.39    163.22 o
   7   0  18        7.05       37.10     65.18 o
   1   1  18      175.90      206.67     24.17 o
   2   1  18    17518.87    17620.85    385.00 o
   3   1  18      213.76      224.31     29.99 o
   4   1  18     7904.61     8011.84    183.78 o
   5   1  18       12.78       37.58     22.87 o
   6   1  18     2841.20     2789.45     63.29 o
   7   1  18       36.10       -9.51     69.99 o
   0   2  18    22717.59    22437.06    198.67 o
   1   2  18      132.36      138.28     23.24 o
   2   2  18     2457.02     2552.11     49.30 o
   3   2  18       32.54       59.43     27.15 o
   4   2  18     8984.75     8959.38    123.34 o
   5   2  18      158.23      246.09     29.75 o
   6   2  18     8623.96     9027.48    155.22 o
   1   3  18       25.84       66.05     22.51 o
   2   3  18    17073.05    17138.75    125.48 o
   3   3  18      111.07      142.17     23.19 o
   4   3  18     5451.98     5476.43     96.06 o
   5   3  18       10.98       24.71     26.59 o
   6   3  18     2159.84     2093.24     90.47 o
   0   4  18    17521.38    17501.80    178.93 o
   1   4  18       37.23       48.60     22.11 o
   2   4  18     1551.85     1439.04     38.21 o
   3   4  18        4.40       14.99     24.17 o
   4   4  18     7885.58     7787.84     96.73 o
   5   4  18      149.35      202.85     38.06 o
   6   4  18     7399.96     7032.54    159.64 o
   1   5  18        4.62       18.69     22.80 o
   2   5  18    11737.72    11620.89    103.49 o
   3   5  18      132.19      150.23     28.41 o
   4   5  18     5406.39     5110.93     82.12 o
   5   5  18       45.00      106.14     48.32 o
   0   6  18    11722.16    11931.88    168.75 o
   1   6  18      121.48      152.49     27.60 o
   2   6  18     2107.72     2098.44     46.01 o
   3   6  18        4.44       24.50     29.44 o
   4   6  18     4803.46     4598.50     99.58 o
   5   6  18       76.65       77.00     79.08 o
   1   7  18       49.84       35.49     40.28 o
   2   7  18     7627.85     7785.88    175.03 o
   3   7  18       77.99      100.05     77.45 o
   1   1  19      171.05      166.14     25.14 o
   2   1  19       17.50      126.81     28.09 o
   3   1  19       45.77       70.59     28.23 o
   4   1  19       20.88       57.45     28.71 o
   5   1  19        3.78       11.51     24.89 o
   6   1  19       11.92       23.01     43.59 o
   0   2  19      118.43      222.39     36.44 o
   1   2  19      199.68      186.34     25.66 o
   2   2  19       29.68       38.70     23.46 o
   3   2  19      101.59       59.89     27.81 o
   4   2  19       43.72       30.55     24.51 o
   5   2  19       25.36       40.30     27.32 o
   1   3  19       83.38       59.50     22.77 o
   2   3  19      214.18      216.05     28.37 o
   3   3  19        5.76       22.97     24.74 o
   4   3  19       25.47       50.28     29.01 o
   5   3  19      124.21      110.95     41.23 o
   0   4  19      323.44      326.66     44.00 o
   1   4  19        1.75        5.33     23.67 o
   2   4  19        0.22       15.60     21.67 o
   3   4  19       38.35       41.72     26.20 o
   4   4  19      241.33      174.85     33.40 o
   5   4  19      232.87      145.55     72.86 o
   1   5  19        0.35      -16.31     24.39 o
   2   5  19      364.18      378.75     31.27 o
   3   5  19      245.01      238.31     36.40 o
   4   5  19       57.44       49.54     62.10 o
   0   6  19      513.39      474.25     48.26 o
   1   6  19      204.09      222.28     34.97 o
   2   6  19      106.50       86.87     40.39 o
   3   6  19      119.86      113.47     38.49 o
   0   0  20      411.73      412.92     58.20 o
   1   0  20    13200.82    13261.68    201.20 o
   2   0  20      150.86      170.17     43.68 o
   3   0  20      958.48      990.19     60.11 o
   4   0  20      580.77      554.47     51.98 o
   5   0  20     8020.74     8040.07    230.76 o
   1   1  20     5710.89     5788.07     80.45 o
   2   1  20      680.90      683.24     38.92 o
   3   1  20    12250.33    12446.08    239.08 o
   4   1  20      674.38      622.18     38.52 o
   5   1  20       65.07       65.69     48.55 o
   6   1  20      195.20      163.74     66.76 o
   0   2  20     1598.86     1572.90     66.53 o
   1   2  20     7875.09     7420.61    121.12 o
   2   2  20      263.67      246.48     32.62 o
   3   2  20      996.88     1056.06     47.05 o
   4   2  20      393.30      402.72     32.53 o
   5   2  20    11117.29    10856.15    190.70 o
   1   3  20     3171.56     3173.60     89.98 o
   2   3  20     1421.71     1488.49     47.18 o
   3   3  20    11015.21    10771.61    123.13 o
   4   3  20      234.49      270.81     41.08 o
   5   3  20      263.19      187.05     73.04 o
   0   4  20     1488.94     1395.94     64.68 o
   1   4  20     8519.11     8325.51     95.17 o
   2   4  20       16.23       32.06     25.60 o
   3   4  20       95.93      156.93     38.10 o
   4   4  20      778.75      813.04    104.12 o
   1   5  20     3146.82     2973.01     74.56 o
   2   5  20      953.16      839.06     66.58 o
   3   5  20     8746.12     8431.19    162.56 o
   1   6  20     5353.34     5786.74    236.35 o
   2   6  20       91.09       74.84     85.74 o
   1   1  21       12.26      101.04     28.26 o
   2   1  21        6.87       37.17     28.47 o
   3   1  21        5.69       37.43     28.79 o
   4   1  21        1.36       -1.67     56.92 o
   0   2  21        0.99       73.97     40.58 o
   1   2  21       14.46       65.21     27.40 o
   2   2  21        4.33        0.79     28.14 o
   3   2  21       15.29       43.10     35.11 o
   4   2  21       10.50       14.46     50.42 o
   1   3  21       15.77       33.70     27.12 o
   2   3  21       27.77       69.95     32.70 o
   3   3  21       95.88      105.60     38.14 o
   0   4  21       88.58      114.64     50.75 o
   1   4  21      202.14      237.15     37.77 o
   2   4  21       11.90       -0.19     42.96 o
   3   4  21       20.21      -32.89    112.91 o
   2   5  21       46.44       60.08     48.15 o
   0   0  22     5497.14     5420.07    198.78 o
   1   0  22     2631.62     2462.37     85.73 o
   2   0  22      819.31      867.31     78.15 o
   3   0  22      241.25      162.70    100.46 o
   1   1  22     1149.42     1127.07     51.38 o
   2   1  22     6670.25     7205.15    214.35 o
   3   1  22     2020.70     2062.32    151.27 o
   0   2  22    11705.69    11704.34    391.39 o
   1   2  22     1141.82      965.54     64.09 o
   2   2  22     1833.36     1873.36     93.99 o
   3   2  22      218.65      270.31     82.99 o
   1   3  22      388.65      476.17     61.92 o
   2   3  22     8399.66     7974.40    236.35 o
   0   4  22     7723.20     7269.86    222.98 o
   1   4  22     1336.30     1272.33     81.16 o
   1   1  23        6.32       63.64     90.16 o
   2   1  23        5.53       62.85    102.33 o
   0   2  23       80.42      239.91     87.80 o
 
